# Supplementary material for: Proteomics-derived basal biomarker DNA-PKcs is associated with intrinsic subtype and long-term clinical outcomes in breast cancer
Source: NPJ Breast Cancer. 2021 Sep 9;7:114. doi: 10.1038/s41523-021-00320-x (PMC8429676; doi:10.1038/s41523-021-00320-x)
Supplement: Supplementary file 1 — Supplementary Data 1 [file 41523_2021_320_MOESM1_ESM.xlsx]

## Sheet: Supplementary Data 1
Supplementary Data 1: BC Cancer series data
Sample ID	ER status	PR status	Her2 status	CK5/6 status	EGFR status	TNBC status	Core basal status	PAM50 subtype	Ki67	H&E TILs	DNA-PKcs intensity	DNA-PKcs positivity (%)	DNA-PKcs IHC score	DNA-PKcs IHC score categories	CD8 iTILs	Sample ID in Griffith et al. Nature Communication 2018	PRKDC mutation type	Protein Change	Functional Impact	Mutation Type	Variant Type	Chromosome	Start Pos	End Pos	Ref	Var
3	Negative	Negative	Negative	Negative	Negative	Yes	No	NA	≥14%	5	2	30	4	Negative	4
4	Positive	Positive	Negative	Negative	NA	No	No	NA	NA	15	NA	NA	NA	NA	14
5	Positive	Positive	Positive	Negative	Negative	No	No	NA	≥14%	5	2	20	4	Negative	0
6	Positive	Positive	Negative	Negative	Negative	No	No	NA	≥14%	1	3	15	6	Positive	0
15	Positive	Negative	Negative	Positive	Negative	No	No	Luminal B	<14%	10	NA	NA	NA	NA	1	H_LV-15-1316268	WT
16	Positive	Positive	Negative	Negative	Negative	No	No	NA	<14%	1	NA	NA	NA	NA	0
18	Positive	Positive	Negative	NA	Negative	No	No	Luminal A	<14%	1	0	0	0	Negative	0	H_LV-18-1316269	WT
21	Positive	Positive	Negative	Negative	Negative	No	No	NA	<14%	1	2	5	2	Negative	0
22	Positive	Positive	Negative	Negative	Negative	No	No	Luminal B	≥14%	1	3	5	3	Negative	0	H_KU-22-1316270	WT
23	Positive	NA	Negative	Negative	Negative	No	No	NA	<14%	1	NA	NA	NA	NA	8
24	Positive	Negative	Negative	Negative	Positive	No	No	NA	≥14%	5	3	80	12	Positive	2
25	Positive	Negative	Negative	Negative	Negative	No	No	Luminal B	<14%	1	NA	NA	NA	NA	0	H_LV-25-1316271	WT
26	Positive	NA	Negative	Negative	Negative	No	No	Luminal B	<14%	20	3	35	9	Positive	0	H_LV-26-1316272	WT
27	Positive	Positive	Negative	Negative	Negative	No	No	Luminal B	≥14%	1	2	40	6	Positive	0	H_KU-27-1316273	WT
28	Positive	Negative	Negative	Negative	Negative	No	No	NA	≥14%	5	1	10	2	Negative	0
29	Positive	Negative	Positive	Positive	Positive	No	No	NA	<14%	5	NA	NA	NA	NA	0
30	Positive	Negative	Negative	Negative	Negative	No	No	NA	≥14%	5	3	5	3	Negative	0
32	Positive	NA	Negative	Negative	Negative	No	No	NA	<14%	1	0	0	0	Negative	0	H_KU-32-1316274	WT
33	Negative	Negative	Positive	Negative	Negative	No	No	NA	≥14%	25	2	20	4	Negative	0
34	Positive	NA	Negative	Negative	Negative	No	No	Luminal B	≥14%	1	NA	NA	NA	NA	NA	H_LV-34-1316275	WT
35	Negative	NA	Negative	NA	NA	NA	NA	NA	NA	NA	NA	NA	NA	NA	NA
36	Positive	Negative	Negative	Negative	Negative	No	No	Luminal B	<14%	5	1	5	1	Negative	7	H_LV-36-1316276	WT
37	Negative	Negative	Positive	Negative	Negative	No	No	NA	NA	NA	2	40	6	Positive	0
40	Positive	Positive	Negative	Negative	Negative	No	No	NA	<14%	1	3	5	3	Negative	3
41	Positive	Positive	Negative	Negative	Negative	No	No	NA	<14%	1	NA	NA	NA	NA	0
43	Negative	Negative	Negative	NA	Negative	Yes	No	NA	NA	NA	NA	NA	NA	NA	NA
44	Positive	NA	Negative	Negative	Negative	No	No	Luminal A	≥14%	1	0	0	0	Negative	NA	H_KU-44-1226160	WT
45	Negative	Positive	Negative	Negative	Negative	No	No	NA	≥14%	NA	NA	NA	NA	NA	NA
46	Positive	Positive	Negative	Negative	Negative	No	No	Luminal A	≥14%	1	NA	NA	NA	NA	1	H_KU-46-1316278	WT
47	Positive	Negative	Negative	Positive	NA	No	No	NA	NA	1	0	0	0	Negative	0
48	Negative	Negative	Negative	Negative	Negative	Yes	No	NA	≥14%	30	NA	NA	NA	NA	NA
49	Negative	Negative	Positive	Negative	Negative	No	No	NA	≥14%	40	2	65	6	Positive	18
50	Negative	Negative	Negative	Negative	NA	Yes	No	NA	≥14%	30	NA	NA	NA	NA	NA
53	Positive	NA	Negative	NA	NA	No	NA	NA	NA	NA	NA	NA	NA	NA	NA
54	Positive	NA	NA	Negative	NA	NA	NA	NA	<14%	1	NA	NA	NA	NA	NA
55	Positive	Positive	Negative	Negative	Negative	No	No	NA	≥14%	1	2	40	6	Positive	0
56	Positive	Positive	Negative	Positive	Negative	No	No	NA	<14%	1	2	10	4	Negative	0
58	Positive	Positive	Negative	NA	NA	No	NA	NA	NA	NA	1	10	2	Negative	14
59	Positive	NA	Negative	Negative	NA	No	No	NA	NA	NA	NA	NA	NA	NA	NA
60	Positive	Positive	Negative	Negative	Negative	No	No	Luminal B	≥14%	1	0	0	0	Negative	0
62	Negative	Negative	Negative	Positive	Positive	Yes	Positive	NA	≥14%	20	1	15	2	Negative	26
63	Negative	Negative	Negative	Positive	Positive	Yes	Positive	NA	≥14%	25	2	35	6	Positive	0
64	Positive	Positive	Negative	Negative	Negative	No	No	NA	≥14%	5	2	20	4	Negative	30
65	Positive	Negative	Negative	NA	NA	No	NA	NA	NA	NA	NA	NA	NA	NA	NA
66	Positive	Positive	Negative	Negative	Negative	No	No	NA	<14%	5	NA	NA	NA	NA	0	H_LV-66-1316280	WT
68	Positive	Negative	Negative	Negative	Negative	No	No	Luminal B	≥14%	10	2	5	2	Negative	0	H_KU-68-1316281	WT
69	Positive	Negative	Negative	Negative	Negative	No	No	Luminal A	<14%	1	3	65	9	Positive	0	H_KU-69-1316282	WT
70	Positive	Positive	Negative	Negative	Negative	No	No	NA	<14%	1	2	5	2	Negative	4
71	Negative	Negative	Negative	Negative	Negative	Yes	No	NA	<14%	1	0	0	0	Negative	0
72	Positive	Positive	Negative	Negative	Negative	No	No	Luminal A	<14%	1	3	30	6	Positive	0	H_LV-72-1316283	WT
74	Negative	Negative	Negative	Positive	Positive	Yes	Positive	NA	<14%	10	3	90	12	Positive	0
75	Positive	Positive	Negative	NA	NA	No	NA	NA	<14%	5	2	40	6	Positive	1
76	Positive	Positive	Negative	Negative	Negative	No	No	Luminal A	<14%	1	2	80	8	Positive	0	H_LV-76-1316284	WT
77	Positive	Negative	Positive	Positive	Negative	No	No	NA	≥14%	1	3	45	9	Positive	0
81	Negative	Negative	Negative	NA	NA	Yes	NA	NA	NA	NA	NA	NA	NA	NA	0
82	Positive	Positive	Negative	Negative	Negative	No	No	Luminal A	<14%	1	2	5	2	Negative	1	H_KU-82-1316285	WT
83	Positive	Negative	Negative	Negative	Negative	No	No	Luminal A	<14%	1	2	45	6	Positive	1	H_KU-83-1316286	WT
84	Negative	Negative	Positive	Negative	Negative	No	No	NA	≥14%	5	NA	NA	NA	NA	6
86	Negative	Negative	Negative	Positive	Positive	Yes	Positive	NA	≥14%	5	NA	NA	NA	NA	NA
87	Positive	Negative	Negative	Negative	NA	No	No	NA	<14%	1	0	0	0	Negative	0
88	Positive	Negative	Negative	Negative	Negative	No	No	NA	<14%	1	NA	NA	NA	NA	0
90	Positive	Negative	Negative	Negative	Negative	No	No	NA	≥14%	5	0	0	0	Negative	0
91	Negative	Negative	Negative	Negative	Negative	Yes	No	NA	≥14%	5	2	30	4	Negative	4
93	Positive	Positive	Negative	Negative	Negative	No	No	NA	<14%	1	0	0	0	Negative	NA
95	Negative	Negative	Negative	Positive	Negative	Yes	Positive	NA	≥14%	30	NA	NA	NA	NA	0
97	Positive	Negative	Negative	NA	NA	No	NA	NA	≥14%	1	NA	NA	NA	NA	NA
100	Positive	Negative	Negative	Negative	Negative	No	No	Luminal A	<14%	5	NA	NA	NA	NA	0	H_LV-100-1316287	WT
101	Positive	Negative	Negative	Negative	Negative	No	No	NA	<14%	1	2	5	2	Negative	3	H_LV-101-1316288	WT
102	Positive	Positive	Negative	Negative	Negative	No	No	NA	<14%	1	2	5	2	Negative	1	H_LV-102-1316289	WT
105	Positive	Negative	Negative	Negative	Negative	No	No	NA	<14%	5	NA	NA	NA	NA	0
106	Positive	Negative	Negative	Positive	Negative	No	No	Luminal B	<14%	15	2	10	4	Negative	1	H_LV-106-1316290	WT
107	Positive	Negative	Negative	Negative	Negative	No	No	NA	≥14%	1	0	0	0	Negative	3
108	Negative	NA	Negative	NA	NA	NA	NA	NA	NA	NA	NA	NA	NA	NA	NA
109	Negative	Negative	Negative	NA	NA	Yes	NA	NA	NA	NA	NA	NA	NA	NA	8
110	Positive	Negative	Negative	Negative	Negative	No	No	NA	<14%	1	2	40	6	Positive	0	H_KU-110-1316291	WT
111	Positive	Negative	Negative	Negative	Negative	No	No	NA	<14%	NA	NA	NA	NA	NA	0
114	Positive	Positive	Positive	NA	NA	No	NA	NA	NA	70	NA	NA	NA	NA	0
115	Positive	Positive	Negative	Negative	Negative	No	No	Luminal B	≥14%	1	2	60	6	Positive	2	H_KU-115-1316292	WT
116	Negative	Negative	Negative	Positive	Positive	Yes	Positive	NA	<14%	1	NA	NA	NA	NA	1
117	Positive	NA	Negative	NA	Negative	No	No	NA	<14%	10	0	0	0	Negative	0
119	Positive	Positive	Negative	Negative	Negative	No	No	NA	<14%	1	NA	NA	NA	NA	0
120	Positive	Positive	Negative	Negative	Negative	No	No	NA	<14%	1	1	5	1	Negative	0
121	Negative	NA	Negative	Positive	Positive	NA	NA	NA	≥14%	5	NA	NA	NA	NA	NA
122	Negative	Negative	Negative	NA	NA	Yes	NA	NA	NA	NA	NA	NA	NA	NA	NA
123	Positive	Positive	Negative	Negative	NA	No	No	Luminal A	<14%	1	2	10	4	Negative	1
124	Positive	Positive	Negative	Negative	Negative	No	No	NA	<14%	1	1	10	2	Negative	0
125	Positive	Positive	Negative	Positive	Negative	No	No	NA	≥14%	1	2	10	4	Negative	NA
126	Positive	Positive	Positive	Negative	Negative	No	No	NA	≥14%	10	2	40	6	Positive	2
127	Positive	Positive	Negative	Negative	Negative	No	No	NA	<14%	1	NA	NA	NA	NA	0
128	Positive	Negative	Negative	Negative	Negative	No	No	NA	<14%	1	NA	NA	NA	NA	0
129	Positive	Positive	Negative	Negative	NA	No	No	NA	<14%	5	NA	NA	NA	NA	0
130	Positive	Negative	Negative	Negative	Negative	No	No	NA	NA	5	NA	NA	NA	NA	1
131	Positive	Positive	Negative	Negative	Negative	No	No	NA	<14%	1	3	75	12	Positive	0
132	Positive	Negative	Negative	NA	NA	No	NA	NA	NA	NA	1	5	1	Negative	1
133	Positive	NA	NA	Negative	NA	NA	NA	NA	NA	1	NA	NA	NA	NA	NA	H_LV-133-1316294	missense	E985D	MutationAssessor: NA;SIFT: impact: deleterious, score: 0;Polyphen-2: impact: probably_damaging, score: 0.942	Missense_Mutation	SNP	8	48817516	48817516	C	G
134	Negative	Negative	Positive	Negative	Positive	No	No	NA	≥14%	1	2	15	4	Negative	1
135	Positive	Negative	Negative	Negative	Negative	No	No	NA	<14%	5	NA	NA	NA	NA	NA
136	Positive	Positive	Negative	Negative	Negative	No	No	NA	<14%	1	0	0	0	Negative	0
137	Negative	Negative	Negative	Positive	Positive	Yes	Positive	Her2-Enriched	≥14%	5	1	5	1	Negative	0
138	Positive	Positive	Negative	Negative	Negative	No	No	NA	<14%	1	2	5	2	Negative	0
141	Positive	NA	Negative	Negative	Negative	No	No	NA	≥14%	1	0	0	0	Negative	0
143	Positive	Negative	Negative	Negative	Negative	No	No	Luminal B	<14%	NA	NA	NA	NA	NA	NA
144	Negative	Negative	Negative	Negative	NA	Yes	No	NA	<14%	NA	3	5	3	Negative	0
145	Negative	Positive	Negative	Negative	Negative	No	No	NA	<14%	1	2	10	4	Negative	0
146	Positive	Positive	Negative	Negative	Negative	No	No	NA	<14%	1	2	25	4	Negative	0
147	Positive	Positive	Negative	NA	NA	No	NA	NA	<14%	NA	NA	NA	NA	NA	NA
152	Negative	Negative	Positive	Negative	Negative	No	No	NA	≥14%	20	0	0	0	Negative	14
153	Positive	Positive	Positive	Negative	Negative	No	No	Her2-Enriched	<14%	10	NA	NA	NA	NA	1
154	Negative	Negative	Negative	Positive	Negative	Yes	Positive	NA	≥14%	15	3	60	9	Positive	0
156	Positive	Positive	Negative	Negative	Negative	No	No	NA	<14%	1	1	20	2	Negative	0
158	Positive	Positive	Negative	Negative	Negative	No	No	Luminal A	<14%	10	1	5	1	Negative	0
159	Positive	Positive	Negative	NA	NA	No	NA	Luminal A	<14%	NA	NA	NA	NA	NA	NA
160	Positive	Positive	Negative	Negative	Negative	No	No	Luminal A	<14%	1	2	85	8	Positive	0
161	Negative	Negative	Negative	Negative	Positive	Yes	Positive	NA	≥14%	20	2	15	4	Negative	0
162	Positive	Positive	Negative	Negative	Negative	No	No	Luminal B	≥14%	25	2	10	4	Negative	0	H_KU-162-1316297	WT
163	Positive	NA	Negative	Negative	Negative	No	No	Luminal A	<14%	5	0	0	0	Negative	0
165	Negative	Negative	Positive	Negative	Negative	No	No	NA	≥14%	1	2	5	2	Negative	1
166	Positive	Positive	Negative	Negative	Negative	No	No	NA	<14%	1	2	5	2	Negative	1
168	Negative	Negative	Negative	Negative	Positive	Yes	Positive	NA	<14%	1	NA	NA	NA	NA	0
170	Negative	Negative	Positive	Negative	Negative	No	No	NA	≥14%	25	3	60	9	Positive	11
172	Positive	Negative	Positive	Negative	Negative	No	No	NA	≥14%	1	0	0	0	Negative	6
173	Negative	Negative	Negative	Negative	Positive	Yes	Positive	NA	≥14%	1	NA	NA	NA	NA	0
174	Positive	Negative	Positive	Negative	Negative	No	No	NA	<14%	1	NA	NA	NA	NA	0	H_LV-174-1316298	WT
175	Positive	NA	Negative	NA	NA	No	NA	NA	NA	5	NA	NA	NA	NA	NA
177	Positive	Negative	Negative	Negative	Negative	No	No	NA	<14%	5	NA	NA	NA	NA	NA
178	Positive	Positive	Negative	Negative	Negative	No	No	NA	<14%	5	2	20	4	Negative	0
179	Positive	Positive	Negative	Negative	Negative	No	No	Luminal A	<14%	1	0	0	0	Negative	0	H_KU-179-1316299	WT
180	Negative	Negative	NA	Negative	NA	NA	NA	NA	<14%	NA	0	0	0	Negative	0
181	Positive	Positive	Negative	Negative	Negative	No	No	NA	<14%	1	0	0	0	Negative	0
182	Positive	Negative	Negative	Negative	NA	No	No	NA	<14%	30	NA	NA	NA	NA	0
183	Positive	Negative	NA	NA	Negative	NA	NA	Luminal A	NA	1	2	35	6	Positive	0
186	Positive	Negative	Negative	NA	Negative	No	No	Luminal A	NA	NA	NA	NA	NA	NA	NA	H_KU-186-1316302	WT
188	Negative	Negative	Negative	NA	Negative	Yes	No	NA	NA	5	0	0	0	Negative	0
189	Positive	Positive	Negative	Negative	NA	No	No	NA	<14%	5	2	35	6	Positive	0
190	Positive	Positive	Negative	Negative	Negative	No	No	NA	<14%	1	NA	NA	NA	NA	0
192	Positive	NA	Negative	Negative	Negative	No	No	NA	<14%	1	NA	NA	NA	NA	NA
193	Positive	Negative	Negative	Negative	Negative	No	No	NA	<14%	5	0	0	0	Negative	0
194	Positive	Positive	Negative	Negative	Negative	No	No	NA	<14%	1	0	0	0	Negative	0
195	Positive	Negative	Negative	Positive	Negative	No	No	NA	≥14%	1	0	0	0	Negative	0
196	Positive	Negative	Negative	Negative	Negative	No	No	NA	≥14%	1	NA	NA	NA	NA	0
197	Negative	Negative	Positive	Negative	Negative	No	No	NA	<14%	1	3	90	12	Positive	0
198	Positive	Positive	Negative	Negative	NA	No	No	Luminal A	<14%	5	2	25	4	Negative	0	H_KU-198-1316303	WT
199	Negative	Negative	Negative	Positive	Positive	Yes	Positive	NA	<14%	5	NA	NA	NA	NA	0
201	Positive	NA	Negative	NA	Negative	No	No	NA	NA	5	NA	NA	NA	NA	NA
202	Positive	Positive	Negative	Negative	Negative	No	No	Luminal B	<14%	1	2	70	6	Positive	0	H_KU-202-1316304	WT
203	Negative	Negative	Negative	Positive	Positive	Yes	Positive	NA	≥14%	5	2	45	6	Positive	1
205	Positive	Positive	Negative	Negative	Negative	No	No	NA	<14%	1	1	5	1	Negative	0
206	Negative	Negative	Negative	Positive	Positive	Yes	Positive	NA	≥14%	10	2	5	2	Negative	4
207	Positive	Positive	Negative	Negative	Negative	No	No	Luminal A	<14%	1	0	0	0	Negative	0	H_LV-207-1316305	WT
208	Negative	Negative	Negative	Negative	Positive	Yes	Positive	Her2-Enriched	≥14%	5	1	5	1	Negative	0
209	Positive	Positive	Negative	Negative	Negative	No	No	NA	NA	1	0	0	0	Negative	0
210	Positive	Negative	Negative	Negative	Negative	No	No	NA	<14%	1	NA	NA	NA	NA	0	H_KU-210-1316306	WT
211	Negative	Positive	Negative	Negative	Negative	No	No	NA	<14%	10	2	40	6	Positive	8
212	Positive	Positive	Negative	Negative	Negative	No	No	Luminal A	<14%	1	1	5	1	Negative	0
213	Positive	Positive	Negative	NA	NA	No	NA	NA	NA	NA	0	0	0	Negative	0
214	Positive	Negative	Negative	Positive	Negative	No	No	Luminal A	<14%	10	2	20	4	Negative	0	H_KU-214-1316307	WT
215	Positive	Positive	Negative	Negative	NA	No	No	NA	NA	1	1	5	1	Negative	0	H_KU-215-1316308	WT
216	Positive	Negative	Negative	Negative	Negative	No	No	Luminal A	≥14%	5	2	10	4	Negative	0	H_LV-216-1316309	WT
218	Positive	Positive	Negative	Negative	Negative	No	No	NA	<14%	1	2	55	6	Positive	2
219	Positive	Negative	Negative	Negative	Negative	No	No	NA	≥14%	1	2	5	2	Negative	0
223	Negative	Negative	Negative	Negative	Negative	Yes	No	NA	≥14%	20	NA	NA	NA	NA	NA
224	Positive	Negative	Negative	Negative	Negative	No	No	Luminal A	<14%	1	2	5	2	Negative	0	H_LV-224-1316310	WT
225	Negative	Negative	Positive	Negative	Positive	No	No	NA	<14%	5	NA	NA	NA	NA	0
226	Negative	Negative	Positive	Negative	Positive	No	No	NA	<14%	1	NA	NA	NA	NA	0
229	Positive	Negative	Negative	Negative	Negative	No	No	Luminal B	<14%	1	2	10	4	Negative	1	H_LV-229-1316311	WT
230	Positive	NA	NA	NA	NA	NA	NA	NA	≥14%	1	0	0	0	Negative	0
231	Positive	Positive	Negative	Negative	Negative	No	No	NA	<14%	1	NA	NA	NA	NA	0
233	Positive	Negative	Negative	Negative	Negative	No	No	Luminal B	≥14%	5	1	10	2	Negative	7	H_KU-233-1316312	WT
234	Positive	Negative	Negative	Negative	Negative	No	No	NA	≥14%	1	NA	NA	NA	NA	0
235	Positive	Positive	Negative	Negative	Negative	No	No	NA	<14%	1	NA	NA	NA	NA	0
236	Negative	NA	Negative	Negative	Negative	NA	NA	NA	NA	NA	NA	NA	NA	NA	NA
238	Positive	Negative	Negative	NA	NA	No	NA	Normal like	<14%	1	NA	NA	NA	NA	0
239	Negative	Negative	Positive	Negative	Negative	No	No	NA	≥14%	1	3	55	9	Positive	2
240	Positive	Positive	Negative	Negative	Negative	No	No	Luminal A	<14%	1	NA	NA	NA	NA	0	H_KU-240-1316315	WT
242	Positive	Positive	Negative	Negative	Negative	No	No	Luminal A	≥14%	1	2	10	4	Negative	1	H_KU-242-1226179	WT
243	Positive	Positive	NA	Negative	NA	NA	NA	Luminal A	≥14%	40	NA	NA	NA	NA	4	H_LV-243-1316316	WT
244	Negative	Negative	NA	NA	NA	NA	NA	NA	NA	NA	2	30	4	Negative	2
248	Positive	Negative	Negative	Negative	Negative	No	No	Luminal B	<14%	1	1	10	2	Negative	0	H_LV-248-1316317	WT
249	Positive	Negative	Negative	NA	NA	No	NA	NA	NA	NA	NA	NA	NA	NA	NA
250	Positive	Positive	Negative	Negative	Negative	No	No	Luminal B	<14%	1	3	35	9	Positive	0	H_KU-250-1316318	WT
251	Negative	Positive	Negative	Negative	NA	No	No	NA	NA	NA	NA	NA	NA	NA	NA
253	Positive	Negative	Negative	Negative	Negative	No	No	NA	<14%	1	NA	NA	NA	NA	0
254	Positive	Negative	Negative	Negative	Negative	No	No	NA	<14%	5	2	45	6	Positive	0
257	Positive	Negative	Positive	Negative	Negative	No	No	NA	<14%	10	3	10	6	Positive	0
258	Positive	Positive	Negative	Negative	Negative	No	No	Luminal B	≥14%	15	2	60	6	Positive	0	H_KU-258-1316319	WT
261	Negative	Negative	Negative	Negative	Positive	Yes	Positive	NA	≥14%	5	2	50	6	Positive	0
262	Positive	Positive	Negative	Negative	Negative	No	No	NA	≥14%	1	2	55	6	Positive	0
263	Positive	Negative	Negative	Negative	Negative	No	No	Luminal A	<14%	1	2	5	2	Negative	5	H_KU-263-1316320	WT
264	Positive	Negative	Negative	Positive	Positive	No	No	NA	≥14%	60	NA	NA	NA	NA	7
265	Positive	Positive	Negative	Negative	Negative	No	No	NA	<14%	1	2	70	6	Positive	0
266	Positive	Negative	Negative	Negative	Negative	No	No	Luminal B	<14%	1	NA	NA	NA	NA	0	H_LV-266-1316321	WT
267	Positive	Negative	Negative	Negative	Negative	No	No	Luminal B	NA	NA	NA	NA	NA	NA	0	H_KU-267-1316322	WT
268	Negative	Negative	Negative	Positive	Positive	Yes	Positive	NA	≥14%	15	3	65	9	Positive	8
269	Positive	Negative	Negative	Negative	Negative	No	No	NA	≥14%	1	2	70	6	Positive	0
270	Positive	Positive	Negative	Negative	Negative	No	No	NA	≥14%	1	0	0	0	Negative	1
271	Positive	Negative	Negative	Negative	Negative	No	No	Luminal B	≥14%	1	NA	NA	NA	NA	0	H_LV-271-1316323	WT
272	Positive	Negative	Negative	Negative	Negative	No	No	NA	<14%	1	1	5	1	Negative	0
273	Positive	Positive	Negative	Negative	Negative	No	No	NA	<14%	5	2	65	6	Positive	1
274	Positive	Negative	Negative	Negative	Negative	No	No	NA	≥14%	1	0	0	0	Negative	2
275	Positive	Positive	Negative	Negative	Negative	No	No	NA	≥14%	1	0	0	0	Negative	0
277	Positive	Positive	Negative	Negative	Negative	No	No	NA	NA	1	NA	NA	NA	NA	NA
278	Positive	Positive	Negative	Negative	Negative	No	No	Luminal A	≥14%	1	0	0	0	Negative	0	H_LV-278-1316324	WT
279	Positive	Positive	Negative	Negative	Negative	No	No	NA	≥14%	1	1	5	1	Negative	0
281	Positive	Negative	Negative	Negative	Negative	No	No	NA	≥14%	5	2	65	6	Positive	0
282	Negative	Negative	Positive	Positive	Positive	No	No	NA	≥14%	5	1	5	1	Negative	6
283	Negative	Negative	Negative	Positive	NA	Yes	Positive	NA	≥14%	1	2	60	6	Positive	0
284	Positive	Positive	Negative	NA	NA	No	NA	NA	NA	NA	0	0	0	Negative	0
285	Negative	Negative	Positive	NA	NA	No	NA	NA	NA	NA	NA	NA	NA	NA	NA
286	Positive	Negative	Negative	Negative	Negative	No	No	NA	<14%	1	NA	NA	NA	NA	0
289	Positive	Negative	Negative	Negative	Negative	No	No	NA	≥14%	10	2	70	6	Positive	0
290	Negative	Negative	Negative	NA	NA	Yes	NA	NA	≥14%	1	0	0	0	Negative	3
291	Positive	Positive	Negative	Negative	Negative	No	No	NA	<14%	1	0	0	0	Negative	3
292	Positive	Positive	Negative	Negative	Negative	No	No	NA	<14%	1	0	0	0	Negative	0
293	Positive	Positive	Positive	Positive	Negative	No	No	NA	≥14%	10	1	5	1	Negative	4
294	Positive	Negative	Negative	Negative	Negative	No	No	NA	<14%	1	NA	NA	NA	NA	0	H_LV-294-1316325	WT
295	Positive	Positive	Negative	Negative	Negative	No	No	NA	≥14%	1	0	0	0	Negative	0
296	Positive	Positive	Negative	Negative	Negative	No	No	Luminal B	≥14%	1	0	0	0	Negative	3
298	Positive	NA	Negative	Negative	Negative	No	No	NA	≥14%	1	1	5	1	Negative	4
300	Negative	NA	Negative	NA	NA	NA	NA	NA	NA	NA	NA	NA	NA	NA	NA
301	Positive	NA	NA	Negative	NA	NA	NA	Luminal B	NA	35	NA	NA	NA	NA	NA
303	Negative	Negative	Positive	Negative	Positive	No	No	NA	<14%	1	2	10	4	Negative	0
304	Negative	Negative	Negative	Positive	NA	Yes	Positive	NA	<14%	1	2	55	6	Positive	0
307	Positive	Negative	Negative	Negative	Negative	No	No	NA	≥14%	1	3	30	6	Positive	1
308	Negative	Negative	Positive	NA	NA	No	NA	NA	NA	NA	NA	NA	NA	NA	NA
309	Positive	Negative	NA	Negative	Negative	NA	NA	NA	≥14%	1	0	0	0	Negative	NA
310	Positive	Negative	Positive	Negative	Negative	No	No	Her2-Enriched	≥14%	5	2	10	4	Negative	2
311	Positive	Positive	Negative	Negative	Negative	No	No	NA	≥14%	5	1	10	2	Negative	2
312	Positive	Positive	Negative	NA	Negative	No	No	NA	≥14%	1	1	5	1	Negative	0
313	Positive	Positive	NA	Negative	Negative	NA	NA	NA	≥14%	1	2	20	4	Negative	5
315	Positive	Positive	Negative	Negative	NA	No	No	NA	<14%	1	NA	NA	NA	NA	0
316	Negative	Negative	Negative	Positive	Positive	Yes	Positive	NA	≥14%	1	2	30	4	Negative	0
317	Positive	Negative	Negative	Positive	Negative	No	No	NA	≥14%	20	2	10	4	Negative	8
318	Positive	Negative	Negative	Negative	Negative	No	No	NA	≥14%	1	0	0	0	Negative	0	H_LV-318-1316327	WT
319	Positive	Positive	Negative	Negative	Negative	No	No	Luminal B	≥14%	5	2	40	6	Positive	0
320	Negative	Negative	NA	Negative	Negative	NA	NA	NA	NA	NA	3	65	9	Positive	0
321	Positive	Positive	Negative	Negative	Negative	No	No	NA	≥14%	1	2	40	6	Positive	0
322	Positive	Positive	Negative	Negative	Negative	No	No	NA	≥14%	1	1	5	1	Negative	5
323	Positive	Positive	Negative	Negative	Negative	No	No	NA	<14%	1	NA	NA	NA	NA	0
324	Positive	Negative	Negative	Negative	Negative	No	No	NA	≥14%	1	2	10	4	Negative	0
325	Positive	NA	NA	Negative	Negative	NA	NA	Her2-Enriched	≥14%	5	NA	NA	NA	NA	NA
327	Negative	Negative	Negative	Positive	Positive	Yes	Positive	NA	≥14%	15	3	30	6	Positive	1
328	Negative	Negative	Negative	Positive	Positive	Yes	Positive	NA	≥14%	5	3	70	9	Positive	8
329	Positive	Positive	Positive	NA	NA	No	NA	Luminal B	NA	5	2	20	4	Negative	1	H_KU-329-1316328	WT
331	Negative	Negative	Negative	Negative	Negative	Yes	No	NA	≥14%	15	2	30	4	Negative	4
332	Positive	Negative	Negative	Positive	Negative	No	No	Luminal B	≥14%	5	2	5	2	Negative	0
333	Positive	NA	Negative	Negative	Negative	No	No	NA	<14%	1	NA	NA	NA	NA	NA
334	Positive	Positive	Negative	Negative	Negative	No	No	Luminal A	<14%	5	0	0	0	Negative	0	H_KU-334-1316329	WT
335	Positive	Positive	Negative	Negative	Negative	No	No	NA	≥14%	1	NA	NA	NA	NA	2
337	Positive	NA	Negative	Negative	Negative	No	No	NA	≥14%	1	3	10	6	Positive	0
338	Positive	Negative	Negative	NA	NA	No	NA	Luminal A	NA	1	0	0	0	Negative	0
339	Positive	Positive	Negative	Negative	Negative	No	No	NA	<14%	1	2	35	6	Positive	0
340	Negative	Negative	Negative	NA	NA	Yes	NA	NA	NA	NA	NA	NA	NA	NA	NA
341	Negative	Negative	Positive	Negative	Negative	No	No	NA	≥14%	10	0	0	0	Negative	NA
343	Negative	Negative	Negative	Negative	Negative	Yes	No	NA	NA	5	NA	NA	NA	NA	1
344	Negative	Negative	Positive	Negative	Negative	No	No	NA	<14%	35	0	0	0	Negative	0
345	Negative	NA	Negative	Negative	Negative	NA	NA	NA	NA	1	0	0	0	Negative	0
346	Positive	Positive	Negative	Negative	Negative	No	No	Luminal A	<14%	1	2	70	6	Positive	0	H_LV-346-1316330	silent
347	Positive	Positive	Negative	Negative	Negative	No	No	NA	≥14%	5	0	0	0	Negative	3
348	Positive	Negative	Negative	Negative	Negative	No	No	NA	≥14%	1	0	0	0	Negative	0	H_LV-348-1316331	WT
349	Positive	Positive	Negative	Negative	Negative	No	No	NA	<14%	1	0	0	0	Negative	10
350	Negative	Negative	Negative	Negative	Negative	Yes	No	NA	<14%	1	NA	NA	NA	NA	NA
351	Positive	Negative	Negative	Negative	Negative	No	No	NA	<14%	1	NA	NA	NA	NA	0
352	Negative	Negative	Negative	Negative	Negative	Yes	No	NA	<14%	1	NA	NA	NA	NA	0
353	Negative	Negative	Positive	NA	NA	No	NA	NA	NA	NA	2	10	4	Negative	0
354	Negative	Negative	Negative	Negative	NA	Yes	No	NA	NA	25	NA	NA	NA	NA	0
357	Positive	Negative	Negative	Negative	Negative	No	No	NA	≥14%	1	0	0	0	Negative	0
358	Positive	Positive	Negative	Negative	Negative	No	No	NA	≥14%	5	0	0	0	Negative	0
360	Positive	NA	NA	Negative	Negative	NA	NA	NA	<14%	1	NA	NA	NA	NA	NA
361	Negative	Negative	Negative	Positive	Positive	Yes	Positive	NA	≥14%	15	3	75	12	Positive	12
362	Positive	NA	Negative	Negative	Negative	No	No	Luminal B	≥14%	1	2	40	6	Positive	0	H_LV-362-1316332	WT
363	Positive	NA	Negative	Negative	Negative	No	No	NA	≥14%	10	0	0	0	Negative	0
364	Positive	Negative	Negative	Negative	Negative	No	No	Luminal A	≥14%	1	0	0	0	Negative	NA	H_LV-364-1316333	WT
366	Positive	Negative	Negative	NA	Negative	No	No	Normal like	NA	1	NA	NA	NA	NA	0
367	Positive	Positive	Negative	Negative	Negative	No	No	NA	<14%	1	0	0	0	Negative	0
368	Positive	Positive	NA	Negative	Negative	NA	NA	NA	≥14%	1	2	5	2	Negative	4
369	Negative	Negative	Negative	Negative	Negative	Yes	No	NA	≥14%	1	3	75	12	Positive	0
370	Negative	Negative	Negative	NA	NA	Yes	NA	NA	NA	35	0	0	0	Negative	NA
371	Negative	Negative	Positive	Positive	Negative	No	No	NA	<14%	5	3	90	12	Positive	0
372	Negative	NA	NA	NA	NA	NA	NA	NA	NA	NA	NA	NA	NA	NA	NA
374	Positive	Positive	Negative	Negative	Negative	No	No	Luminal A	<14%	1	2	40	6	Positive	0	H_KU-374-1316335	WT
375	Negative	Negative	Negative	NA	NA	Yes	NA	NA	NA	NA	NA	NA	NA	NA	NA
378	Negative	Negative	Negative	Positive	Positive	Yes	Positive	NA	≥14%	5	2	15	4	Negative	1
379	Positive	Positive	Negative	Positive	Negative	No	No	Luminal A	<14%	1	2	40	6	Positive	0	H_KU-379-1316336	WT
380	Positive	Positive	Negative	Negative	Negative	No	No	Luminal A	<14%	1	2	30	4	Negative	0	H_LV-380-1316337	WT
381	Positive	Negative	Negative	Negative	Negative	No	No	NA	<14%	1	NA	NA	NA	NA	0
382	Positive	Negative	Negative	Negative	Negative	No	No	NA	≥14%	5	2	10	4	Negative	1
383	Negative	Negative	Negative	NA	Negative	Yes	No	NA	NA	NA	0	0	0	Negative	0
384	Positive	Negative	Negative	Negative	NA	No	No	NA	<14%	1	2	10	4	Negative	0
385	Positive	Negative	Negative	Negative	Negative	No	No	Luminal B	<14%	5	3	15	6	Positive	0
386	Positive	Positive	Negative	Negative	Negative	No	No	NA	≥14%	1	2	5	2	Negative	0
387	Positive	Negative	Positive	Positive	Negative	No	No	NA	≥14%	1	2	80	8	Positive	0
388	Positive	Negative	Negative	Positive	Negative	No	No	Luminal B	≥14%	5	0	0	0	Negative	0	H_LV-388-1316338	WT
389	Positive	NA	NA	Negative	Negative	NA	NA	NA	<14%	1	NA	NA	NA	NA	NA
392	Positive	NA	Negative	Negative	Negative	No	No	NA	≥14%	1	NA	NA	NA	NA	NA
394	Positive	Negative	Negative	NA	NA	No	NA	Luminal A	NA	NA	NA	NA	NA	NA	0	H_LV-394-1316339	WT
395	Negative	Negative	Negative	Negative	Negative	Yes	No	NA	NA	NA	NA	NA	NA	NA	NA
396	Positive	Negative	Negative	Negative	Negative	No	No	Luminal A	<14%	1	NA	NA	NA	NA	NA	H_LV-396-1316340	WT
398	Positive	Positive	Negative	Negative	Negative	No	No	NA	<14%	10	2	10	4	Negative	5
399	Positive	Positive	Negative	NA	Negative	No	No	NA	<14%	NA	NA	NA	NA	NA	0
400	Positive	Positive	Negative	Positive	Negative	No	No	NA	≥14%	1	0	0	0	Negative	0
401	Negative	Negative	Negative	Positive	NA	Yes	Positive	NA	≥14%	10	3	90	12	Positive	NA
402	Positive	Negative	Negative	Positive	Negative	No	No	NA	≥14%	1	NA	NA	NA	NA	0
403	Positive	Positive	Negative	Negative	Negative	No	No	Luminal A	<14%	1	NA	NA	NA	NA	0	H_LV-403-1316341	WT
404	Negative	Negative	Positive	Negative	Positive	No	No	NA	≥14%	35	2	5	2	Negative	3
405	Positive	Negative	Negative	Positive	Negative	No	No	NA	≥14%	1	0	0	0	Negative	0
406	Positive	Positive	Positive	Negative	Negative	No	No	NA	≥14%	5	3	65	9	Positive	0
407	Positive	Positive	Negative	Positive	Negative	No	No	Luminal B	<14%	1	NA	NA	NA	NA	0
408	Positive	Positive	Negative	NA	NA	No	NA	NA	NA	15	NA	NA	NA	NA	0
409	Positive	Positive	Negative	Negative	Negative	No	No	Luminal A	<14%	5	NA	NA	NA	NA	0	H_LV-409-1316343	WT
412	Positive	Negative	Negative	NA	NA	No	NA	NA	<14%	5	NA	NA	NA	NA	NA
413	Positive	Negative	Negative	Negative	Negative	No	No	NA	≥14%	1	2	40	6	Positive	1
414	Negative	Negative	Negative	Positive	Negative	Yes	Positive	NA	≥14%	5	3	80	12	Positive	6
416	Negative	Negative	Negative	Negative	Positive	Yes	Positive	NA	≥14%	15	1	5	1	Negative	1
417	Positive	Positive	Negative	NA	Negative	No	No	NA	≥14%	5	2	5	2	Negative	4
418	Negative	Negative	Negative	Negative	NA	Yes	No	NA	≥14%	5	2	10	4	Negative	0
419	Positive	Positive	Negative	Negative	Negative	No	No	NA	<14%	1	2	65	6	Positive	3
420	Negative	Negative	Positive	Positive	Negative	No	No	NA	≥14%	5	2	1	2	Negative	0
421	Positive	NA	Negative	Negative	Negative	No	No	NA	<14%	5	2	15	4	Negative	0
423	Negative	Negative	Negative	Negative	Positive	Yes	Positive	NA	≥14%	1	3	5	3	Negative	0
424	Positive	Negative	Negative	Negative	Negative	No	No	NA	NA	NA	NA	NA	NA	NA	NA	H_KU-424-1316344	WT
425	Positive	Positive	Negative	Negative	Negative	No	No	NA	≥14%	1	2	25	4	Negative	1
426	Positive	Positive	Negative	Negative	Negative	No	No	NA	<14%	1	NA	NA	NA	NA	0
427	Positive	Negative	Positive	Negative	Negative	No	No	NA	≥14%	20	1	5	1	Negative	1
428	Negative	NA	Negative	NA	NA	NA	NA	NA	NA	NA	3	90	12	Positive	0
429	Positive	Positive	Negative	Negative	Negative	No	No	NA	≥14%	15	2	5	2	Negative	0
430	Positive	Positive	Negative	Negative	Negative	No	No	NA	≥14%	1	0	0	0	Negative	0
431	Negative	Negative	Negative	Negative	Positive	Yes	Positive	Basal-like	≥14%	25	2	10	4	Negative	NA
432	Positive	NA	NA	Negative	Negative	NA	NA	NA	≥14%	1	NA	NA	NA	NA	NA
434	Positive	Positive	Negative	Negative	Negative	No	No	Luminal B	≥14%	1	NA	NA	NA	NA	1
435	Positive	Negative	Negative	Negative	Negative	No	No	NA	≥14%	15	2	20	4	Negative	NA
436	Positive	Positive	Negative	Negative	Negative	No	No	Luminal B	≥14%	10	2	25	4	Negative	3	H_KU-436-1226195	WT
437	Positive	Negative	Negative	Negative	Negative	No	No	NA	≥14%	1	2	5	2	Negative	0
438	Negative	Negative	Negative	NA	NA	Yes	NA	NA	NA	NA	NA	NA	NA	NA	0
439	NA	NA	Negative	NA	NA	NA	NA	NA	NA	NA	NA	NA	NA	NA	0
440	Positive	Positive	Negative	Negative	Negative	No	No	NA	<14%	1	1	5	1	Negative	0
441	Positive	Negative	Negative	Negative	Negative	No	No	NA	<14%	5	NA	NA	NA	NA	0
443	Negative	Negative	Negative	Negative	Positive	Yes	Positive	NA	≥14%	1	0	0	0	Negative	0
444	Positive	Positive	Negative	Negative	Negative	No	No	Luminal B	<14%	10	0	0	0	Negative	3	H_KU-444-1226776	missense	K881R	MutationAssessor: NA;SIFT: impact: tolerated, score: 0.1;Polyphen-2: impact: benign, score: 0.03	Missense_Mutation	SNP	8	48826600	48826600	T	C
447	Positive	Negative	Negative	Negative	Negative	No	No	Luminal A	<14%	1	2	15	4	Negative	0	H_KU-447-1316346	WT
448	Positive	Negative	Negative	NA	NA	No	NA	NA	<14%	1	0	0	0	Negative	0
449	Positive	NA	Negative	Negative	NA	No	No	NA	<14%	1	2	5	2	Negative	NA
450	Positive	Positive	Positive	Negative	Negative	No	No	Luminal B	≥14%	1	2	5	2	Negative	0	H_KU-450-1316347	WT
451	Positive	Positive	Negative	Negative	Negative	No	No	NA	<14%	1	2	40	6	Positive	2
452	Positive	Negative	Negative	Negative	Negative	No	No	NA	≥14%	5	1	5	1	Negative	0
453	Positive	Positive	Negative	NA	NA	No	NA	NA	<14%	NA	NA	NA	NA	NA	0
455	Positive	Positive	Negative	Negative	Negative	No	No	NA	<14%	5	2	55	6	Positive	1
456	Negative	Negative	Negative	NA	NA	Yes	NA	NA	NA	NA	3	60	9	Positive	NA
459	Positive	Positive	Negative	Negative	Negative	No	No	NA	<14%	5	1	5	1	Negative	0
460	Positive	Positive	Negative	Negative	NA	No	No	NA	<14%	5	2	10	4	Negative	0	H_LV-460-1316348	WT
461	Negative	Negative	Positive	Negative	Negative	No	No	NA	≥14%	40	1	5	1	Negative	4
462	Positive	Negative	Negative	Negative	Negative	No	No	NA	NA	1	NA	NA	NA	NA	0
465	Positive	NA	Negative	Negative	Negative	No	No	NA	NA	1	NA	NA	NA	NA	NA
467	Positive	Positive	Negative	Negative	Negative	No	No	NA	<14%	1	2	10	4	Negative	0
468	Positive	Positive	Negative	Negative	Negative	No	No	NA	<14%	1	2	40	6	Positive	0
469	Negative	Negative	Negative	NA	NA	Yes	NA	NA	NA	NA	1	10	2	Negative	0
470	Positive	Negative	Negative	Negative	Negative	No	No	NA	<14%	1	2	40	6	Positive	0
471	Positive	Positive	Negative	Negative	Negative	No	No	NA	≥14%	5	3	20	6	Positive	3
472	Negative	Negative	Positive	Negative	Positive	No	No	NA	<14%	5	NA	NA	NA	NA	0
473	Negative	NA	NA	NA	NA	NA	NA	NA	NA	NA	NA	NA	NA	NA	NA
475	Negative	Negative	Positive	Negative	Positive	No	No	NA	≥14%	1	3	80	12	Positive	0
476	Positive	Negative	Negative	Negative	Negative	No	No	Luminal A	<14%	1	1	5	1	Negative	0	H_LV-476-1316349	WT
478	Positive	Negative	Negative	NA	NA	No	NA	NA	NA	NA	2	5	2	Negative	NA
479	Negative	Negative	Negative	NA	NA	Yes	NA	NA	NA	NA	NA	NA	NA	NA	NA
480	Positive	Positive	Negative	Negative	Negative	No	No	NA	≥14%	5	0	0	0	Negative	0
481	Negative	Negative	Negative	Positive	Positive	Yes	Positive	NA	≥14%	15	2	40	6	Positive	0
482	Positive	Positive	Negative	Positive	Negative	No	No	NA	≥14%	1	0	0	0	Negative	0
483	Negative	Negative	Negative	Positive	Negative	Yes	Positive	Basal-like	≥14%	5	3	45	9	Positive	0
484	Negative	NA	Negative	Negative	Negative	NA	NA	NA	<14%	1	NA	NA	NA	NA	0
485	Positive	Positive	Negative	NA	NA	No	NA	NA	NA	1	2	10	4	Negative	0
486	Positive	Negative	Negative	NA	NA	No	NA	NA	NA	NA	0	0	0	Negative	0
487	Negative	Negative	Negative	NA	NA	Yes	NA	NA	NA	NA	NA	NA	NA	NA	NA
491	Negative	NA	Negative	Negative	Positive	NA	NA	NA	≥14%	5	1	5	1	Negative	0
492	Positive	Positive	Negative	Negative	Negative	No	No	Luminal B	≥14%	5	NA	NA	NA	NA	0
493	Positive	NA	Negative	Negative	Negative	No	No	Her2-Enriched	≥14%	1	NA	NA	NA	NA	NA
494	Positive	Negative	Negative	Negative	Negative	No	No	NA	NA	1	1	5	1	Negative	0
495	Positive	Positive	Negative	NA	NA	No	NA	NA	<14%	NA	NA	NA	NA	NA	NA
496	Positive	Positive	NA	Negative	Negative	NA	NA	NA	<14%	1	2	70	6	Positive	0
497	Positive	Positive	Negative	Negative	Negative	No	No	NA	<14%	5	NA	NA	NA	NA	4
498	Negative	Negative	Negative	NA	NA	Yes	NA	NA	NA	NA	NA	NA	NA	NA	NA
499	Positive	Positive	Negative	Negative	Negative	No	No	NA	<14%	1	1	10	2	Negative	0
500	Positive	Negative	Negative	Negative	Negative	No	No	NA	<14%	1	NA	NA	NA	NA	0
504	Positive	Positive	Negative	Negative	Negative	No	No	NA	<14%	5	NA	NA	NA	NA	2
505	Negative	Negative	Negative	Negative	Negative	Yes	No	NA	≥14%	25	NA	NA	NA	NA	6
506	Positive	Negative	Negative	Negative	Negative	No	No	Luminal A	<14%	1	NA	NA	NA	NA	NA	H_LV-506-1316350	WT
507	Positive	Positive	Negative	Negative	Negative	No	No	NA	<14%	1	1	5	1	Negative	0
508	Negative	Negative	Negative	Positive	Positive	Yes	Positive	NA	≥14%	15	3	10	6	Positive	15
509	Negative	Negative	Negative	Positive	NA	Yes	Positive	NA	≥14%	1	0	0	0	Negative	5
510	Positive	Positive	Negative	Negative	NA	No	No	NA	NA	NA	NA	NA	NA	NA	0
511	Positive	Positive	Negative	Negative	Negative	No	No	NA	<14%	1	3	60	9	Positive	1
512	Positive	Positive	Negative	Negative	Negative	No	No	NA	<14%	5	2	10	4	Negative	0
513	Negative	NA	NA	Negative	Negative	NA	NA	NA	<14%	1	NA	NA	NA	NA	NA
514	Positive	Negative	Negative	Negative	Negative	No	No	Luminal A	<14%	1	1	10	2	Negative	0	H_LV-514-1316352	WT
515	Negative	Negative	Negative	Negative	NA	Yes	No	NA	NA	1	NA	NA	NA	NA	0
516	Positive	Positive	Negative	Negative	Negative	No	No	NA	<14%	1	1	5	1	Negative	1
517	Positive	Negative	Negative	Negative	Negative	No	No	NA	<14%	1	NA	NA	NA	NA	0	H_LV-517-1316353	WT
518	Positive	Negative	Negative	Negative	Negative	No	No	NA	<14%	1	0	0	0	Negative	1
519	Positive	Negative	Positive	Negative	Negative	No	No	NA	<14%	1	1	5	1	Negative	0	H_LV-519-1316354	missense	V1993I	MutationAssessor: impact: neutral, score: 0.555;SIFT: impact: tolerated, score: 0.91;Polyphen-2: impact: benign, score: 0.018	Missense_Mutation	SNP	8	48774628	48774628	C	T
521	Negative	NA	NA	NA	NA	NA	NA	NA	NA	NA	NA	NA	NA	NA	NA
522	Positive	Positive	Negative	Negative	Negative	No	No	NA	≥14%	5	0	0	0	Negative	0
523	Negative	Negative	Negative	Negative	NA	Yes	No	NA	<14%	1	0	0	0	Negative	0
524	Positive	Positive	Negative	Negative	Negative	No	No	NA	<14%	1	1	5	1	Negative	0
526	Negative	Negative	Positive	Negative	Negative	No	No	NA	≥14%	5	1	70	3	Negative	4
527	Positive	Positive	Negative	Negative	Negative	No	No	NA	≥14%	10	2	45	6	Positive	0
528	Negative	Negative	Positive	Negative	Negative	No	No	NA	<14%	5	1	30	2	Negative	0
529	Negative	NA	Positive	Negative	Positive	NA	NA	NA	≥14%	10	3	85	12	Positive	NA
530	Positive	Negative	Negative	Negative	Negative	No	No	Luminal B	<14%	1	2	10	4	Negative	2
532	Negative	Negative	Positive	Negative	Negative	No	No	NA	≥14%	1	2	35	6	Positive	1
533	Positive	NA	NA	Negative	Negative	NA	NA	NA	<14%	NA	1	10	2	Negative	NA
534	Negative	Negative	Positive	Negative	Negative	No	No	NA	≥14%	15	2	20	4	Negative	6
535	Negative	NA	Negative	NA	NA	NA	NA	NA	NA	NA	NA	NA	NA	NA	NA
536	Positive	Negative	Negative	Negative	Negative	No	No	NA	<14%	1	0	0	0	Negative	NA
537	Positive	Positive	Negative	Negative	Negative	No	No	NA	≥14%	1	NA	NA	NA	NA	0
538	Negative	Positive	Negative	NA	NA	No	NA	NA	NA	NA	2	20	4	Negative	0
539	Negative	Positive	Negative	Negative	NA	No	No	NA	NA	1	NA	NA	NA	NA	0
540	Negative	Negative	Negative	Negative	Negative	Yes	No	NA	≥14%	15	NA	NA	NA	NA	2
541	Negative	Negative	Negative	Negative	Positive	Yes	Positive	NA	≥14%	5	2	45	6	Positive	11
543	Positive	Negative	Negative	Negative	NA	No	No	NA	<14%	40	1	5	1	Negative	NA
544	Positive	NA	Negative	NA	NA	No	NA	Luminal B	NA	NA	NA	NA	NA	NA	0	H_KU-544-1316356	WT
547	Positive	Negative	Negative	Negative	Negative	No	No	Luminal A	<14%	1	3	5	3	Negative	1	H_LV-547-1316357	WT
548	Negative	Negative	Positive	Positive	Positive	No	No	NA	<14%	5	NA	NA	NA	NA	3
549	Negative	Positive	Negative	Negative	Negative	No	No	NA	≥14%	1	2	50	6	Positive	6
550	Negative	Negative	Positive	Positive	Positive	No	No	NA	≥14%	5	3	90	12	Positive	0
551	Negative	Positive	NA	Negative	Negative	NA	NA	NA	<14%	1	3	80	12	Positive	0
552	Positive	NA	NA	Negative	Negative	NA	NA	NA	<14%	1	NA	NA	NA	NA	NA
554	Positive	Positive	Negative	Negative	Negative	No	No	NA	<14%	1	2	45	6	Positive	0
555	Negative	Positive	Positive	Negative	Negative	No	No	NA	<14%	1	NA	NA	NA	NA	NA
556	Positive	Positive	Negative	Negative	Negative	No	No	NA	<14%	1	1	45	3	Negative	1
557	Positive	Positive	Negative	Negative	Negative	No	No	NA	NA	1	2	80	8	Positive	0
558	NA	Positive	NA	NA	NA	NA	NA	NA	NA	NA	NA	NA	NA	NA	1
559	Positive	Positive	Negative	NA	Negative	No	No	NA	<14%	5	2	10	4	Negative	0
560	Negative	Negative	Negative	NA	NA	Yes	NA	NA	NA	NA	NA	NA	NA	NA	NA
561	Negative	Negative	Negative	NA	NA	Yes	NA	NA	NA	NA	2	90	8	Positive	NA
562	Negative	Negative	Negative	NA	NA	Yes	NA	NA	NA	NA	NA	NA	NA	NA	NA
563	Positive	NA	NA	Negative	Negative	NA	NA	Luminal A	<14%	1	NA	NA	NA	NA	NA	H_KU-563-1316358	WT
564	Negative	NA	Negative	NA	NA	NA	NA	NA	<14%	NA	NA	NA	NA	NA	NA
574	Negative	Negative	Positive	Negative	NA	No	No	NA	≥14%	25	2	60	6	Positive	0
575	Positive	Negative	Negative	Negative	Negative	No	No	NA	≥14%	20	1	5	1	Negative	2
576	Negative	Negative	Positive	Negative	Negative	No	No	NA	≥14%	1	NA	NA	NA	NA	2
577	Positive	Negative	Negative	Negative	Negative	No	No	NA	<14%	1	NA	NA	NA	NA	0
578	Positive	Positive	Negative	Negative	Negative	No	No	NA	≥14%	1	NA	NA	NA	NA	NA
579	Positive	Positive	Negative	Negative	Negative	No	No	NA	<14%	1	1	30	2	Negative	0
580	Positive	Positive	Negative	Negative	Negative	No	No	Her2-Enriched	<14%	1	3	5	3	Negative	0	H_KU-580-1226779	WT
582	Negative	Negative	Negative	Positive	Positive	Yes	Positive	NA	≥14%	1	3	80	12	Positive	0
584	Negative	Negative	Negative	Positive	Positive	Yes	Positive	NA	≥14%	15	3	60	9	Positive	2
585	Positive	Positive	Negative	Negative	Negative	No	No	NA	NA	1	NA	NA	NA	NA	0
586	Positive	Positive	Negative	Negative	Negative	No	No	Luminal B	<14%	5	3	10	6	Positive	0
587	Positive	Positive	Negative	Negative	Negative	No	No	NA	<14%	1	NA	NA	NA	NA	0
588	Positive	Positive	Negative	Negative	Negative	No	No	NA	≥14%	1	0	0	0	Negative	0
589	Negative	Negative	Negative	Negative	Negative	Yes	No	NA	≥14%	1	NA	NA	NA	NA	0
590	Negative	Negative	Negative	NA	NA	Yes	NA	NA	NA	NA	3	35	9	Positive	8
592	Positive	Negative	Negative	Negative	Negative	No	No	NA	<14%	5	NA	NA	NA	NA	1
595	Negative	Negative	Negative	Negative	Positive	Yes	Positive	NA	≥14%	5	0	0	0	Negative	NA
598	Negative	Positive	Negative	NA	NA	No	NA	NA	NA	1	NA	NA	NA	NA	0
599	Positive	Negative	Negative	Negative	Negative	No	No	NA	≥14%	1	0	0	0	Negative	0
601	Positive	Negative	Negative	Negative	Negative	No	No	NA	<14%	1	2	10	4	Negative	0
603	Positive	Positive	Negative	Negative	Negative	No	No	Luminal A	<14%	1	0	0	0	Negative	2	H_KU-603-1316359	WT
604	Positive	Positive	Negative	Negative	Negative	No	No	NA	<14%	1	0	0	0	Negative	0
605	Negative	Negative	Negative	Positive	Positive	Yes	Positive	Basal-like	≥14%	25	NA	NA	NA	NA	2
607	Positive	Negative	Negative	Negative	Negative	No	No	Luminal A	<14%	1	NA	NA	NA	NA	0	H_KU-607-1316360	WT
608	Positive	Negative	Negative	Negative	Negative	No	No	NA	<14%	1	NA	NA	NA	NA	0
609	Negative	NA	Negative	Negative	Negative	NA	NA	NA	<14%	1	NA	NA	NA	NA	NA
610	Negative	Negative	Positive	Negative	Positive	No	No	NA	≥14%	30	1	10	2	Negative	9
611	Positive	Positive	Negative	Negative	Negative	No	No	NA	<14%	40	2	10	4	Negative	3
612	Negative	Positive	Negative	NA	NA	No	NA	NA	NA	1	NA	NA	NA	NA	0
614	Positive	Positive	Negative	Negative	Negative	No	No	NA	<14%	1	1	30	2	Negative	0
615	Positive	Positive	Negative	Negative	Negative	No	No	NA	<14%	1	NA	NA	NA	NA	4
616	Negative	Negative	Negative	Negative	Negative	Yes	No	NA	≥14%	5	0	0	0	Negative	0
617	Negative	NA	Negative	NA	Negative	NA	NA	NA	NA	15	0	0	0	Negative	NA
618	Positive	Positive	Negative	Negative	Negative	No	No	NA	<14%	5	2	20	4	Negative	0
619	Negative	Negative	Negative	Negative	Negative	Yes	No	NA	≥14%	20	1	10	2	Negative	0
621	Positive	Negative	Negative	Positive	Negative	No	No	NA	<14%	1	1	5	1	Negative	0
622	Positive	Negative	Negative	Negative	Negative	No	No	Luminal B	≥14%	1	2	15	4	Negative	0	H_LV-622-1316362	WT
623	Negative	Negative	Negative	NA	NA	Yes	NA	NA	NA	NA	NA	NA	NA	NA	0
624	Positive	Positive	Negative	Negative	Negative	No	No	NA	<14%	1	3	65	9	Positive	0
625	Positive	Positive	Negative	Negative	Negative	No	No	NA	<14%	1	1	10	2	Negative	0
626	Negative	Negative	Negative	NA	NA	Yes	NA	NA	NA	NA	2	10	4	Negative	0
627	Positive	Positive	Negative	Negative	NA	No	No	NA	<14%	10	NA	NA	NA	NA	2
629	Positive	Positive	Negative	Negative	Negative	No	No	Luminal A	<14%	1	2	30	4	Negative	0	H_KU-629-1316363	WT
630	Positive	Positive	Negative	Negative	Negative	No	No	NA	<14%	1	2	10	4	Negative	1
631	Positive	Negative	Negative	NA	Negative	No	No	Luminal B	<14%	1	NA	NA	NA	NA	0	H_LV-631-1316364	WT
632	Negative	Negative	Positive	Negative	Negative	No	No	NA	≥14%	5	NA	NA	NA	NA	0
633	Positive	NA	NA	Negative	Negative	NA	NA	NA	<14%	1	NA	NA	NA	NA	NA
634	Positive	Positive	Negative	Negative	Negative	No	No	Luminal A	<14%	5	2	70	6	Positive	4	H_LV-634-1316365	WT
635	Positive	Positive	Negative	Negative	Negative	No	No	NA	<14%	1	1	5	1	Negative	0
636	Positive	NA	Negative	NA	NA	No	NA	Luminal A	NA	NA	NA	NA	NA	NA	NA	H_KU-636-1316366	WT
637	Positive	NA	Negative	NA	NA	No	NA	NA	<14%	1	2	10	4	Negative	0
638	Positive	Positive	Negative	Negative	Negative	No	No	NA	<14%	5	2	10	4	Negative	0
639	Positive	Positive	Negative	Negative	Negative	No	No	NA	<14%	1	1	5	1	Negative	0
640	Positive	Positive	Negative	Negative	Negative	No	No	Luminal A	<14%	1	2	10	4	Negative	1	H_LV-640-1316367	WT
641	Positive	Negative	Negative	Positive	Negative	No	No	NA	≥14%	1	2	30	4	Negative	1
642	Positive	Negative	Negative	Negative	Negative	No	No	NA	<14%	1	1	5	1	Negative	0	H_LV-642-1316368	silent
643	Negative	Negative	Negative	Positive	Positive	Yes	Positive	Basal-like	≥14%	30	3	45	9	Positive	17
644	Positive	Positive	Negative	Negative	Negative	No	No	Luminal A	<14%	1	NA	NA	NA	NA	0	H_LV-644-1316369	WT
645	Negative	Positive	Negative	Negative	Negative	No	No	NA	NA	NA	NA	NA	NA	NA	0
647	Positive	Positive	Negative	Negative	Negative	No	No	NA	<14%	10	NA	NA	NA	NA	0
648	Negative	Negative	Negative	NA	Positive	Yes	Positive	NA	NA	10	2	10	4	Negative	4
649	Negative	NA	NA	NA	NA	NA	NA	NA	NA	NA	NA	NA	NA	NA	NA
650	Positive	Positive	Negative	Negative	Negative	No	No	NA	<14%	5	NA	NA	NA	NA	1
651	Positive	Positive	Negative	Negative	Negative	No	No	NA	<14%	1	NA	NA	NA	NA	0
652	Negative	Negative	Positive	Negative	Negative	No	No	NA	≥14%	5	1	10	2	Negative	0
653	Positive	NA	Negative	Negative	Negative	No	No	NA	<14%	1	2	40	6	Positive	0
654	Negative	Negative	Negative	Positive	Positive	Yes	Positive	NA	≥14%	1	1	5	1	Negative	0
655	Negative	Negative	Positive	Negative	Negative	No	No	NA	NA	1	NA	NA	NA	NA	0
659	Negative	Negative	Negative	Negative	Negative	Yes	No	NA	≥14%	5	1	5	1	Negative	0
660	Negative	Negative	Negative	NA	NA	Yes	NA	NA	NA	NA	NA	NA	NA	NA	NA
661	Positive	Positive	Negative	Negative	Negative	No	No	NA	≥14%	1	2	10	4	Negative	1
665	Positive	Positive	Negative	Negative	Negative	No	No	Her2-Enriched	≥14%	1	2	15	4	Negative	0	H_LV-665-1316370	WT
666	Positive	NA	Negative	NA	NA	No	NA	Luminal A	NA	5	2	10	4	Negative	NA
667	Positive	Positive	Negative	Negative	NA	No	No	NA	<14%	1	NA	NA	NA	NA	1
668	Negative	Negative	Negative	Negative	Positive	Yes	Positive	Her2-Enriched	≥14%	15	NA	NA	NA	NA	0
669	Positive	Negative	Negative	Negative	Negative	No	No	NA	<14%	1	0	0	0	Negative	0
671	Positive	Negative	Negative	Negative	Negative	No	No	Her2-Enriched	≥14%	20	0	0	0	Negative	0	H_KU-671-1316372	WT
672	Positive	Negative	Negative	Negative	Negative	No	No	Luminal B	<14%	1	1	5	1	Negative	0	H_KU-672-1226784	WT
673	Positive	Negative	Negative	Negative	Negative	No	No	NA	≥14%	45	1	5	1	Negative	1
674	Positive	Positive	Positive	Negative	NA	No	No	NA	<14%	1	2	70	6	Positive	0
675	Negative	Negative	Negative	Negative	Positive	Yes	Positive	NA	≥14%	15	2	65	6	Positive	1
676	Positive	Positive	Negative	Negative	Negative	No	No	NA	<14%	5	1	5	1	Negative	0
677	Positive	Negative	Negative	NA	NA	No	NA	NA	NA	5	1	5	1	Negative	0
678	Positive	Positive	Negative	Negative	Negative	No	No	NA	<14%	1	0	0	0	Negative	0
679	Positive	Positive	Positive	Negative	Negative	No	No	NA	≥14%	1	1	10	2	Negative	0
681	Positive	Negative	Negative	Negative	Negative	No	No	NA	<14%	5	NA	NA	NA	NA	NA
685	Positive	Positive	Negative	Negative	Negative	No	No	NA	<14%	1	2	15	4	Negative	0
686	Positive	Positive	Negative	Negative	Negative	No	No	Luminal A	<14%	1	1	5	1	Negative	0	H_LV-686-1316373	WT
687	Negative	Negative	Negative	Positive	Positive	Yes	Positive	NA	≥14%	1	2	25	4	Negative	0
688	Positive	NA	NA	Negative	Negative	NA	NA	NA	NA	1	NA	NA	NA	NA	NA
689	Positive	NA	NA	Negative	Negative	NA	NA	NA	<14%	1	2	10	4	Negative	0
690	Negative	Negative	Negative	Negative	Negative	Yes	No	NA	<14%	5	NA	NA	NA	NA	0
691	Negative	Negative	Negative	Negative	NA	Yes	No	NA	NA	NA	0	0	0	Negative	0
693	Positive	Positive	Negative	Negative	Negative	No	No	NA	<14%	1	2	10	4	Negative	0
694	Positive	Negative	Negative	Negative	Negative	No	No	NA	≥14%	1	0	0	0	Negative	8
697	Negative	Negative	Negative	Negative	NA	Yes	No	NA	<14%	1	2	60	6	Positive	0
698	Positive	Positive	Positive	Negative	Negative	No	No	NA	≥14%	1	3	45	9	Positive	0
699	Positive	Positive	Positive	Negative	Negative	No	No	NA	≥14%	10	2	5	2	Negative	1
700	Positive	Positive	Negative	Negative	Negative	No	No	NA	≥14%	5	NA	NA	NA	NA	1
701	Positive	Negative	Negative	Negative	Negative	No	No	Luminal A	<14%	1	1	5	1	Negative	0	H_KU-701-1226785	WT
702	Negative	Negative	Negative	Positive	Positive	Yes	Positive	NA	≥14%	1	3	40	9	Positive	0
703	Negative	Negative	Negative	Negative	NA	Yes	No	NA	NA	NA	NA	NA	NA	NA	NA
704	Positive	Positive	Positive	Negative	Negative	No	No	Luminal A	<14%	1	0	0	0	Negative	1	H_LV-704-1316374	WT
705	Positive	NA	Negative	NA	NA	No	NA	NA	≥14%	5	NA	NA	NA	NA	1
706	Positive	Negative	Negative	Negative	NA	No	No	NA	<14%	25	0	0	0	Negative	0
707	Positive	Positive	Negative	Negative	Negative	No	No	Luminal A	<14%	1	NA	NA	NA	NA	0
708	Positive	Negative	Negative	NA	NA	No	NA	NA	<14%	NA	NA	NA	NA	NA	0
709	Positive	Negative	Negative	Negative	Negative	No	No	NA	<14%	1	NA	NA	NA	NA	0
710	Positive	Positive	Negative	Negative	Negative	No	No	NA	<14%	5	NA	NA	NA	NA	1
711	Positive	Negative	Negative	Negative	Negative	No	No	NA	<14%	1	0	0	0	Negative	0
712	Positive	Positive	Negative	Negative	Negative	No	No	NA	<14%	1	NA	NA	NA	NA	0
713	Positive	Positive	Negative	Positive	NA	No	No	NA	<14%	1	3	25	6	Positive	0
714	Negative	Negative	Positive	Negative	Negative	No	No	NA	NA	NA	2	20	4	Negative	0
715	Positive	Positive	Negative	NA	NA	No	NA	Luminal A	<14%	5	2	40	6	Positive	0	H_KU-715-1316375	WT
716	Negative	Negative	Negative	Positive	Positive	Yes	Positive	NA	≥14%	5	NA	NA	NA	NA	1
717	Positive	Positive	Negative	Negative	Negative	No	No	Luminal A	<14%	1	3	95	12	Positive	0	H_KU-717-1316376	WT
718	Positive	NA	Negative	Negative	Negative	No	No	Normal like	<14%	1	NA	NA	NA	NA	0
719	Positive	Positive	Negative	Negative	Negative	No	No	NA	<14%	1	NA	NA	NA	NA	0	H_LV-719-1316377	WT
722	Negative	Negative	Positive	Negative	Negative	No	No	NA	≥14%	65	3	90	12	Positive	9
723	Negative	Negative	Negative	Positive	Positive	Yes	Positive	NA	<14%	1	3	90	12	Positive	0
724	Negative	NA	Negative	NA	NA	NA	NA	NA	NA	NA	NA	NA	NA	NA	NA
725	Negative	Negative	Negative	Positive	NA	Yes	Positive	NA	≥14%	15	3	80	12	Positive	0
726	Negative	Negative	Negative	Negative	Positive	Yes	Positive	NA	≥14%	1	2	5	2	Negative	4
727	Positive	Positive	Negative	Negative	Negative	No	No	NA	<14%	5	2	5	2	Negative	0
728	Negative	NA	Positive	Negative	Negative	NA	NA	NA	<14%	1	0	0	0	Negative	NA
730	Negative	Negative	Negative	NA	NA	Yes	NA	NA	NA	NA	NA	NA	NA	NA	0
731	Positive	Positive	Negative	Negative	Negative	No	No	Her2-Enriched	<14%	1	0	0	0	Negative	0
733	Negative	Negative	Negative	Negative	Negative	Yes	No	NA	<14%	1	NA	NA	NA	NA	0
734	Positive	Negative	Negative	Negative	Positive	No	No	NA	<14%	5	2	10	4	Negative	0
735	Positive	Negative	Negative	Negative	Negative	No	No	NA	<14%	25	NA	NA	NA	NA	NA	H_KU-735-1316378	WT
736	Positive	Positive	Negative	Negative	Negative	No	No	NA	NA	1	NA	NA	NA	NA	NA
738	Negative	Negative	Negative	Negative	Positive	Yes	Positive	NA	<14%	1	1	30	2	Negative	0
740	Negative	NA	Negative	NA	NA	NA	NA	NA	<14%	1	NA	NA	NA	NA	NA
741	Positive	Negative	Negative	Negative	Negative	No	No	NA	≥14%	1	NA	NA	NA	NA	0
742	Negative	Negative	Negative	Negative	Negative	Yes	No	NA	<14%	1	0	0	0	Negative	0
743	Negative	Negative	Positive	Negative	Negative	No	No	NA	<14%	40	NA	NA	NA	NA	1
744	Negative	Negative	Positive	Negative	Negative	No	No	NA	<14%	10	2	80	8	Positive	0
745	Positive	Negative	Negative	Negative	Negative	No	No	Luminal B	<14%	1	NA	NA	NA	NA	0	H_KU-745-1316379	WT
746	Negative	Negative	Negative	Negative	Positive	Yes	Positive	NA	<14%	1	3	90	12	Positive	1
747	Positive	Positive	Negative	Negative	Negative	No	No	NA	<14%	1	NA	NA	NA	NA	0
748	Positive	Negative	Negative	Negative	Negative	No	No	NA	<14%	1	NA	NA	NA	NA	NA
749	Negative	Negative	Negative	Negative	Positive	Yes	Positive	NA	<14%	15	NA	NA	NA	NA	3
751	Positive	Positive	Negative	Negative	Negative	No	No	NA	NA	1	NA	NA	NA	NA	0
752	Positive	Negative	Negative	Negative	Negative	No	No	Luminal A	<14%	1	NA	NA	NA	NA	0	H_KU-752-1316380	WT
753	Positive	NA	Negative	Negative	Negative	No	No	NA	NA	1	NA	NA	NA	NA	NA
754	Positive	Positive	Negative	Negative	Negative	No	No	NA	<14%	15	2	5	2	Negative	0
755	Positive	Negative	Negative	Negative	Negative	No	No	NA	≥14%	1	NA	NA	NA	NA	0
756	Positive	Negative	Negative	Negative	Negative	No	No	Her2-Enriched	≥14%	15	NA	NA	NA	NA	0	H_KU-756-1226790	WT
757	Positive	Negative	Negative	Negative	Negative	No	No	NA	<14%	1	NA	NA	NA	NA	0
758	Positive	Negative	Negative	Negative	Negative	No	No	NA	<14%	1	NA	NA	NA	NA	NA
759	Positive	Positive	Negative	Negative	Negative	No	No	Luminal B	<14%	1	0	0	0	Negative	0	H_KU-759-1226791	WT
760	Positive	Positive	Negative	NA	Negative	No	No	Luminal B	≥14%	1	0	0	0	Negative	1
761	NA	Positive	Negative	NA	NA	No	NA	NA	NA	NA	NA	NA	NA	NA	NA
762	Positive	Positive	Negative	NA	Negative	No	No	NA	<14%	1	0	0	0	Negative	0
763	Negative	Negative	Negative	NA	NA	Yes	NA	NA	NA	NA	2	40	6	Positive	8
764	Negative	Negative	Negative	NA	Negative	Yes	No	NA	≥14%	15	0	0	0	Negative	1
766	Positive	Positive	Negative	NA	Negative	No	No	NA	<14%	5	2	30	4	Negative	0
767	Positive	Positive	Negative	Negative	Negative	No	No	NA	<14%	1	NA	NA	NA	NA	3
770	Positive	Positive	Negative	Negative	Negative	No	No	NA	<14%	1	2	70	6	Positive	0
771	Positive	Positive	Positive	Negative	Negative	No	No	NA	<14%	5	0	0	0	Negative	0
772	Positive	Positive	Negative	Negative	Negative	No	No	NA	<14%	1	NA	NA	NA	NA	0
773	Positive	NA	Negative	Positive	Negative	No	No	NA	<14%	20	2	10	4	Negative	0
774	Positive	Positive	Negative	NA	Negative	No	No	NA	<14%	5	0	0	0	Negative	3
776	Positive	Positive	Negative	Negative	Negative	No	No	NA	<14%	5	NA	NA	NA	NA	6
777	Positive	Negative	Negative	Negative	Negative	No	No	NA	<14%	25	NA	NA	NA	NA	12
778	Positive	NA	NA	NA	NA	NA	NA	NA	NA	NA	NA	NA	NA	NA	NA
779	Positive	Positive	Negative	Negative	Negative	No	No	NA	≥14%	5	1	40	3	Negative	2
781	Positive	Negative	Negative	Negative	Negative	No	No	NA	<14%	10	NA	NA	NA	NA	0
783	Positive	Positive	Negative	NA	NA	No	NA	Luminal A	NA	NA	NA	NA	NA	NA	0	H_KU-783-1316381	WT
784	Negative	Negative	Negative	Positive	Positive	Yes	Positive	NA	<14%	5	NA	NA	NA	NA	0
785	Positive	Positive	Negative	NA	NA	No	NA	NA	NA	NA	NA	NA	NA	NA	NA
786	Negative	Negative	Negative	Positive	Positive	Yes	Positive	NA	≥14%	5	NA	NA	NA	NA	NA
787	Negative	Positive	Negative	NA	NA	No	NA	NA	NA	NA	NA	NA	NA	NA	3
788	Positive	Positive	Negative	Negative	Negative	No	No	NA	<14%	5	NA	NA	NA	NA	0
789	Positive	Positive	Negative	Negative	Negative	No	No	NA	≥14%	5	1	25	2	Negative	2
790	Positive	Negative	Negative	NA	NA	No	NA	NA	<14%	NA	NA	NA	NA	NA	NA
791	Negative	Negative	Negative	Negative	NA	Yes	No	NA	<14%	1	NA	NA	NA	NA	NA
792	Negative	Negative	Negative	Negative	Negative	Yes	No	NA	<14%	NA	NA	NA	NA	NA	0
793	Negative	Negative	Positive	Negative	Negative	No	No	NA	≥14%	10	2	40	6	Positive	4
794	Positive	Positive	Negative	Negative	Negative	No	No	Luminal B	<14%	1	NA	NA	NA	NA	3	H_KU-794-1316382	WT
795	Positive	Positive	Negative	Negative	Negative	No	No	NA	<14%	1	1	10	2	Negative	0
796	Negative	Negative	Positive	Positive	Positive	No	No	NA	≥14%	5	NA	NA	NA	NA	0
797	Positive	Positive	Negative	Negative	Negative	No	No	NA	<14%	1	NA	NA	NA	NA	0
798	Negative	Negative	NA	NA	Positive	NA	NA	NA	≥14%	1	3	45	9	Positive	3
799	Positive	Negative	Negative	Negative	Negative	No	No	NA	<14%	NA	NA	NA	NA	NA	NA
800	Negative	Negative	Positive	Negative	Negative	No	No	NA	≥14%	1	2	10	4	Negative	8
801	Negative	Positive	Negative	Negative	NA	No	No	NA	<14%	1	1	40	3	Negative	0
803	Negative	Negative	Negative	Negative	NA	Yes	No	NA	<14%	1	NA	NA	NA	NA	0
806	Positive	Negative	Negative	Negative	NA	No	No	NA	<14%	1	0	0	0	Negative	0
807	Negative	Negative	Negative	Negative	Negative	Yes	No	NA	NA	1	NA	NA	NA	NA	NA
808	Positive	Negative	NA	Negative	Negative	NA	NA	NA	<14%	1	2	80	8	Positive	0
809	Positive	Positive	Negative	Negative	Negative	No	No	Her2-Enriched	<14%	1	2	70	6	Positive	2
810	Negative	Negative	Negative	Positive	Positive	Yes	Positive	NA	≥14%	15	2	20	4	Negative	2
812	Positive	Negative	Negative	Negative	Negative	No	No	NA	≥14%	1	0	0	0	Negative	0
813	Positive	Negative	Negative	Negative	Negative	No	No	Her2-Enriched	≥14%	1	2	5	2	Negative	0	H_LV-813-1316384	WT
814	Positive	Positive	Negative	Negative	Positive	No	No	NA	≥14%	1	2	45	6	Positive	0
817	Positive	Negative	Negative	Positive	Positive	No	No	NA	≥14%	1	NA	NA	NA	NA	0
819	Positive	Negative	Negative	NA	Positive	No	No	Basal-like	NA	10	NA	NA	NA	NA	NA
820	Positive	Negative	Negative	Negative	Negative	No	No	NA	<14%	1	1	5	1	Negative	0
821	NA	Positive	Negative	Negative	Negative	No	No	NA	NA	1	NA	NA	NA	NA	NA
822	Positive	Positive	Negative	Negative	Negative	No	No	NA	NA	NA	2	30	4	Negative	0
824	Positive	Positive	Negative	NA	Negative	No	No	Luminal A	<14%	30	1	10	2	Negative	0	H_LV-824-1316385	WT
825	Negative	NA	NA	NA	Negative	NA	NA	NA	NA	1	NA	NA	NA	NA	NA
826	Positive	NA	Negative	NA	NA	No	NA	NA	NA	5	2	10	4	Negative	0
827	Negative	Negative	Positive	NA	Positive	No	No	NA	≥14%	15	2	10	4	Negative	0
828	Negative	Positive	Negative	NA	Negative	No	No	NA	≥14%	1	0	0	0	Negative	11
829	Positive	Negative	Positive	NA	Negative	No	No	NA	≥14%	15	NA	NA	NA	NA	0
830	Negative	Negative	Positive	NA	NA	No	NA	NA	NA	20	NA	NA	NA	NA	NA
831	Positive	Negative	Negative	NA	Negative	No	No	NA	<14%	5	1	20	2	Negative	2
832	Positive	Positive	Negative	Negative	Negative	No	No	NA	<14%	1	NA	NA	NA	NA	2
834	Positive	Positive	Negative	Negative	Negative	No	No	NA	<14%	1	3	75	12	Positive	0
835	Positive	Positive	Negative	NA	Negative	No	No	Luminal B	<14%	1	NA	NA	NA	NA	0
836	Positive	Positive	Negative	Negative	Negative	No	No	Luminal B	≥14%	5	2	5	2	Negative	0	H_LV-836-1316386	WT
840	Positive	Positive	Negative	Positive	Negative	No	No	NA	<14%	1	1	10	2	Negative	0
841	Negative	Negative	Negative	Negative	Negative	Yes	No	NA	≥14%	10	2	5	2	Negative	0
842	Positive	Positive	Negative	Negative	Negative	No	No	NA	≥14%	1	2	30	4	Negative	0
843	Negative	Negative	Negative	NA	Negative	Yes	No	NA	NA	NA	NA	NA	NA	NA	NA
844	Positive	NA	NA	NA	NA	NA	NA	NA	NA	NA	NA	NA	NA	NA	NA
845	Positive	Positive	Negative	NA	Negative	No	No	NA	<14%	1	NA	NA	NA	NA	1
846	Negative	Negative	Negative	NA	Positive	Yes	Positive	Basal-like	≥14%	10	1	5	1	Negative	5
847	Negative	Negative	Negative	Negative	NA	Yes	No	NA	NA	NA	3	20	6	Positive	0
848	Positive	Negative	Negative	Negative	Negative	No	No	NA	NA	1	NA	NA	NA	NA	0
850	Negative	NA	NA	NA	NA	NA	NA	NA	NA	NA	NA	NA	NA	NA	NA
851	Negative	NA	Negative	Positive	Positive	NA	NA	NA	≥14%	1	NA	NA	NA	NA	NA
852	Positive	NA	Negative	NA	NA	No	NA	NA	NA	NA	NA	NA	NA	NA	0
853	Negative	Negative	Negative	NA	NA	Yes	NA	NA	NA	NA	NA	NA	NA	NA	NA
854	Negative	NA	NA	NA	NA	NA	NA	NA	NA	NA	NA	NA	NA	NA	NA
855	Negative	Positive	Negative	NA	Positive	No	No	NA	≥14%	5	NA	NA	NA	NA	7
856	Negative	Negative	Positive	NA	Positive	No	No	NA	<14%	15	2	70	6	Positive	0
857	Negative	Positive	Negative	NA	Negative	No	No	NA	<14%	1	NA	NA	NA	NA	0
858	Positive	Positive	Negative	NA	Negative	No	No	Luminal B	<14%	1	2	20	4	Negative	0	H_KU-858-1316387	WT
859	Positive	Negative	Negative	NA	Negative	No	No	NA	<14%	15	NA	NA	NA	NA	NA
862	Positive	Positive	Negative	Negative	Negative	No	No	NA	<14%	1	2	45	6	Positive	0
863	Positive	Positive	Negative	Positive	Negative	No	No	NA	<14%	10	NA	NA	NA	NA	0	H_LV-863-1316388	WT
865	Positive	Positive	Negative	Negative	Negative	No	No	NA	<14%	1	1	10	2	Negative	0
866	Negative	Negative	Negative	Positive	Positive	Yes	Positive	NA	≥14%	35	NA	NA	NA	NA	0
867	Positive	Positive	Negative	Negative	Negative	No	No	Luminal A	<14%	5	0	0	0	Negative	9
868	Negative	Negative	Negative	Negative	Positive	Yes	Positive	NA	≥14%	1	NA	NA	NA	NA	0
869	Negative	Negative	Negative	Negative	Negative	Yes	No	NA	<14%	1	NA	NA	NA	NA	0
870	Positive	Positive	Negative	Negative	Negative	No	No	Luminal A	<14%	1	NA	NA	NA	NA	0
871	Negative	Positive	Negative	NA	NA	No	NA	NA	NA	NA	0	0	0	Negative	0
872	Positive	Positive	Negative	Negative	Negative	No	No	NA	<14%	1	1	10	2	Negative	2
873	Positive	Negative	Negative	Negative	Negative	No	No	NA	<14%	1	0	0	0	Negative	0
874	NA	NA	Negative	NA	NA	NA	NA	NA	NA	NA	NA	NA	NA	NA	0
876	Positive	Positive	Negative	NA	Negative	No	No	NA	<14%	NA	1	40	3	Negative	0
877	Positive	Positive	Negative	Negative	Negative	No	No	NA	≥14%	1	0	0	0	Negative	0
878	Positive	Negative	Negative	Negative	Negative	No	No	NA	≥14%	15	1	5	1	Negative	0
879	Positive	Positive	Negative	Positive	Negative	No	No	NA	≥14%	1	2	5	2	Negative	33
880	Positive	NA	Negative	Negative	Negative	No	No	NA	<14%	1	NA	NA	NA	NA	0
882	Positive	Negative	Negative	NA	Negative	No	No	NA	<14%	1	NA	NA	NA	NA	1
883	Positive	Negative	Negative	NA	Negative	No	No	Luminal B	≥14%	5	2	10	4	Negative	0
885	Positive	Positive	Negative	Negative	Negative	No	No	NA	<14%	1	NA	NA	NA	NA	NA
887	Positive	Negative	Negative	Negative	Negative	No	No	Luminal B	<14%	1	NA	NA	NA	NA	0
888	Positive	Negative	Negative	Negative	Negative	No	No	NA	<14%	1	1	5	1	Negative	0
889	Negative	Positive	Negative	Negative	Positive	No	No	NA	<14%	1	NA	NA	NA	NA	0
890	Negative	NA	Positive	NA	NA	NA	NA	NA	<14%	5	1	5	1	Negative	0
892	Positive	Negative	Negative	Negative	Negative	No	No	NA	<14%	NA	2	5	2	Negative	2
893	Positive	Positive	Negative	Negative	Negative	No	No	Luminal A	<14%	1	NA	NA	NA	NA	0	H_LV-893-1316391	WT
894	Negative	Negative	Negative	Positive	Positive	Yes	Positive	NA	<14%	1	NA	NA	NA	NA	1
896	Negative	Negative	Negative	Positive	Positive	Yes	Positive	NA	≥14%	10	2	55	6	Positive	2
897	Negative	Negative	Negative	Negative	Positive	Yes	Positive	NA	<14%	1	NA	NA	NA	NA	0
898	Positive	Negative	Negative	Negative	Negative	No	No	NA	<14%	1	1	70	3	Negative	0
899	Negative	Positive	Negative	Negative	NA	No	No	NA	NA	NA	2	65	6	Positive	0
900	Positive	Positive	Negative	Negative	Negative	No	No	NA	≥14%	5	NA	NA	NA	NA	0
901	Positive	Positive	Negative	Negative	Negative	No	No	NA	<14%	5	1	10	2	Negative	1
902	Positive	Negative	Negative	Negative	Negative	No	No	NA	NA	NA	NA	NA	NA	NA	0
903	Negative	Negative	Negative	Positive	Positive	Yes	Positive	Basal-like	≥14%	1	NA	NA	NA	NA	1
904	Positive	NA	Negative	Positive	NA	No	No	NA	<14%	1	1	5	1	Negative	0
905	Positive	Positive	Negative	Negative	Negative	No	No	NA	<14%	15	NA	NA	NA	NA	NA
906	Positive	Positive	Negative	NA	Negative	No	No	Luminal A	≥14%	1	1	5	1	Negative	0	H_LV-906-1316393	WT
907	Positive	Negative	Negative	NA	Negative	No	No	Luminal B	<14%	1	2	35	6	Positive	15	H_LV-907-1316394	WT
909	Positive	Negative	Negative	NA	Negative	No	No	NA	<14%	1	0	0	0	Negative	2
910	Negative	Positive	Negative	NA	Negative	No	No	NA	NA	NA	NA	NA	NA	NA	3
912	Negative	NA	Negative	NA	Negative	NA	NA	NA	NA	NA	NA	NA	NA	NA	0
913	Negative	Negative	NA	NA	NA	NA	NA	NA	NA	NA	NA	NA	NA	NA	NA
914	Negative	Negative	Positive	Negative	Negative	No	No	NA	<14%	30	NA	NA	NA	NA	4
915	Positive	Positive	Negative	Negative	Negative	No	No	Luminal B	≥14%	1	1	5	1	Negative	0	H_LV-915-1226804	WT
916	Positive	NA	NA	NA	Negative	NA	NA	Luminal A	<14%	NA	NA	NA	NA	NA	NA	H_KU-916-1226805	WT
918	Positive	NA	NA	Negative	Negative	NA	NA	NA	<14%	1	1	10	2	Negative	0
919	Positive	Positive	Negative	NA	Negative	No	No	NA	NA	NA	NA	NA	NA	NA	NA
920	Positive	Positive	Positive	Negative	Negative	No	No	Luminal B	≥14%	15	2	40	6	Positive	3	H_LV-920-1316396	WT
921	Positive	Positive	Negative	Negative	Negative	No	No	NA	<14%	5	0	0	0	Negative	0
923	Negative	Negative	Positive	Negative	Positive	No	No	NA	≥14%	1	2	75	8	Positive	0
924	Positive	Positive	Negative	Positive	Negative	No	No	NA	<14%	1	1	5	1	Negative	3
926	Negative	NA	NA	NA	NA	NA	NA	NA	NA	NA	NA	NA	NA	NA	NA
927	Negative	Positive	Negative	Negative	Negative	No	No	NA	NA	1	1	10	2	Negative	1
928	Negative	Negative	Positive	Negative	Negative	No	No	NA	≥14%	5	3	60	9	Positive	1
929	Negative	Positive	Negative	Negative	NA	No	No	NA	NA	NA	NA	NA	NA	NA	0
930	Positive	Negative	Negative	Negative	Negative	No	No	NA	<14%	1	NA	NA	NA	NA	0
931	Positive	NA	Negative	Negative	Negative	No	No	NA	<14%	1	1	10	2	Negative	0
932	Negative	NA	NA	NA	NA	NA	NA	NA	NA	NA	NA	NA	NA	NA	NA
933	Positive	Negative	NA	Negative	Negative	NA	NA	NA	<14%	1	0	0	0	Negative	2
935	Positive	Negative	Negative	NA	NA	No	NA	NA	<14%	NA	NA	NA	NA	NA	NA	H_KU-935-1226806	WT
936	Positive	Positive	Negative	Negative	Negative	No	No	NA	<14%	1	NA	NA	NA	NA	0
937	Positive	Positive	Negative	NA	NA	No	NA	NA	NA	NA	NA	NA	NA	NA	NA
939	Positive	Positive	Negative	Positive	Negative	No	No	NA	<14%	1	1	30	2	Negative	0
940	Negative	Negative	Negative	NA	NA	Yes	NA	NA	≥14%	45	NA	NA	NA	NA	NA
941	Positive	Positive	Negative	Negative	Negative	No	No	NA	≥14%	5	2	80	8	Positive	3
942	Negative	Negative	Negative	Negative	Negative	Yes	No	NA	<14%	1	NA	NA	NA	NA	0
943	Negative	Positive	Negative	Negative	Negative	No	No	NA	≥14%	5	NA	NA	NA	NA	3
944	Negative	NA	Positive	Negative	Negative	NA	NA	NA	≥14%	5	NA	NA	NA	NA	NA
945	Negative	Negative	Negative	Negative	Negative	Yes	No	NA	<14%	1	NA	NA	NA	NA	NA
946	Positive	Negative	Positive	Negative	Negative	No	No	NA	≥14%	1	0	0	0	Negative	0
947	Positive	Negative	Negative	Negative	Negative	No	No	Luminal B	≥14%	1	NA	NA	NA	NA	5	H_LV-947-1226807	WT
948	Negative	NA	Negative	NA	NA	NA	NA	NA	NA	NA	NA	NA	NA	NA	NA
949	Positive	NA	Positive	NA	Negative	No	No	NA	NA	NA	NA	NA	NA	NA	NA
950	Positive	Negative	Negative	Negative	Negative	No	No	NA	≥14%	1	1	20	2	Negative	7
951	Negative	Negative	Negative	NA	NA	Yes	NA	NA	NA	NA	NA	NA	NA	NA	NA
952	Negative	Negative	Positive	Negative	Positive	No	No	NA	≥14%	10	3	80	12	Positive	0
953	Positive	Positive	Negative	Negative	Negative	No	No	NA	<14%	5	NA	NA	NA	NA	3
955	Negative	Negative	Negative	Negative	Negative	Yes	No	NA	≥14%	1	2	5	2	Negative	0
957	Positive	Positive	Negative	Negative	Negative	No	No	NA	≥14%	1	NA	NA	NA	NA	NA
958	Negative	Negative	Positive	Negative	Negative	No	No	NA	≥14%	5	3	30	6	Positive	0
959	Positive	Negative	Negative	Negative	Negative	No	No	NA	<14%	1	0	0	0	Negative	0
961	Positive	Negative	Negative	NA	NA	No	NA	NA	NA	NA	NA	NA	NA	NA	NA
962	Positive	Positive	Negative	Negative	Negative	No	No	Luminal B	≥14%	10	2	10	4	Negative	3	H_LV-962-1316397	WT
963	Positive	Positive	Negative	Negative	Negative	No	No	Luminal B	≥14%	5	2	10	4	Negative	0
964	Positive	Positive	Negative	Negative	Negative	No	No	NA	<14%	1	3	90	12	Positive	0
966	Negative	Negative	Negative	Positive	Positive	Yes	Positive	NA	≥14%	45	2	5	2	Negative	0
968	Positive	Positive	Negative	Negative	Negative	No	No	Luminal B	≥14%	25	NA	NA	NA	NA	8
969	Negative	Negative	Negative	Negative	NA	Yes	No	NA	≥14%	30	NA	NA	NA	NA	0
970	Positive	Negative	Negative	Negative	Negative	No	No	Luminal B	≥14%	1	NA	NA	NA	NA	3	H_KU-970-1226809	silent
971	Positive	Positive	Negative	NA	Negative	No	No	Luminal A	≥14%	5	0	0	0	Negative	0	H_LV-971-1226810	WT
972	Negative	Negative	Negative	Positive	Positive	Yes	Positive	NA	≥14%	50	0	0	0	Negative	2
973	Positive	NA	Negative	Negative	Negative	No	No	Luminal B	≥14%	15	NA	NA	NA	NA	NA
974	Positive	Positive	Negative	Negative	Negative	No	No	NA	<14%	1	NA	NA	NA	NA	0
975	Positive	Negative	Negative	Negative	Negative	No	No	NA	≥14%	1	0	0	0	Negative	0
977	Positive	NA	Negative	NA	NA	No	NA	NA	NA	NA	0	0	0	Negative	NA
978	Positive	Positive	Negative	NA	NA	No	NA	NA	NA	NA	2	90	8	Positive	0
980	Negative	Negative	Negative	Positive	Positive	Yes	Positive	NA	≥14%	5	NA	NA	NA	NA	1
981	Positive	Positive	Negative	Negative	Negative	No	No	NA	≥14%	1	0	0	0	Negative	12
982	Positive	NA	Negative	Negative	Negative	No	No	Luminal A	<14%	1	NA	NA	NA	NA	0	H_LV-982-1226813	WT
983	Positive	Positive	Negative	Negative	Negative	No	No	NA	<14%	1	0	0	0	Negative	0
984	Positive	Positive	Negative	Negative	NA	No	No	NA	<14%	1	NA	NA	NA	NA	13
985	Negative	Negative	Negative	Positive	Negative	Yes	Positive	NA	≥14%	20	0	0	0	Negative	9
986	Positive	Positive	Negative	Negative	Negative	No	No	NA	<14%	1	3	80	12	Positive	3
987	Positive	Positive	Negative	Negative	NA	No	No	NA	NA	NA	2	40	6	Positive	NA
988	Positive	Positive	Negative	Negative	Negative	No	No	NA	≥14%	5	2	20	4	Negative	1
989	Negative	NA	Negative	NA	Negative	NA	NA	NA	NA	NA	NA	NA	NA	NA	NA
990	Positive	Positive	Negative	Negative	Negative	No	No	NA	≥14%	1	0	0	0	Negative	0
992	Positive	Positive	Negative	Negative	Negative	No	No	NA	NA	1	NA	NA	NA	NA	0
994	Positive	Positive	Negative	Negative	Negative	No	No	NA	<14%	1	2	60	6	Positive	0
995	Positive	Positive	Negative	Negative	Negative	No	No	NA	<14%	1	NA	NA	NA	NA	0	H_LV-995-1316398	WT
996	Positive	Negative	Negative	Negative	Negative	No	No	Luminal A	<14%	5	NA	NA	NA	NA	0
998	Negative	Negative	Positive	Negative	Negative	No	No	NA	<14%	1	NA	NA	NA	NA	0
999	Positive	Positive	Negative	Negative	Negative	No	No	NA	≥14%	1	0	0	0	Negative	0
1000	NA	Negative	Negative	NA	NA	NA	NA	NA	NA	NA	3	5	3	Negative	4
1001	Negative	Negative	Positive	NA	NA	No	NA	NA	≥14%	1	2	10	4	Negative	4
1002	Positive	Negative	NA	NA	NA	NA	NA	NA	<14%	NA	NA	NA	NA	NA	NA
1003	Positive	Positive	Negative	Negative	Negative	No	No	NA	<14%	1	0	0	0	Negative	0
1004	Positive	Negative	Negative	Negative	Negative	No	No	NA	NA	1	NA	NA	NA	NA	0
1005	Negative	Negative	Negative	Negative	Positive	Yes	Positive	NA	≥14%	1	0	0	0	Negative	0
1006	Positive	Positive	Negative	Negative	Negative	No	No	Luminal A	<14%	5	3	60	9	Positive	0
1007	Negative	Negative	Positive	Negative	Negative	No	No	NA	<14%	1	NA	NA	NA	NA	NA
1008	Positive	Negative	Negative	Negative	Negative	No	No	NA	<14%	1	3	5	3	Negative	0
1009	Positive	Negative	Negative	Negative	Negative	No	No	NA	≥14%	25	NA	NA	NA	NA	0
1010	Positive	Positive	Negative	Negative	Negative	No	No	NA	NA	5	NA	NA	NA	NA	NA
1011	Positive	Positive	Negative	Negative	Negative	No	No	NA	<14%	NA	NA	NA	NA	NA	0
1012	Positive	Positive	Negative	Negative	Negative	No	No	NA	≥14%	1	0	0	0	Negative	2	H_KU-13692-131639	WT
1014	Positive	Positive	Positive	Negative	Negative	No	No	NA	<14%	1	1	5	1	Negative	0
1015	Positive	Positive	Negative	Negative	Negative	No	No	NA	<14%	5	3	60	9	Positive	4	H_LV-1015-1226817	WT
1016	Positive	Positive	Negative	Negative	Negative	No	No	NA	≥14%	1	NA	NA	NA	NA	1
1017	Positive	Positive	Negative	Negative	Negative	No	No	NA	<14%	1	NA	NA	NA	NA	0
1018	Negative	Negative	Negative	Negative	Negative	Yes	No	NA	<14%	1	NA	NA	NA	NA	NA
1019	Negative	Negative	Negative	Negative	NA	Yes	No	NA	<14%	15	NA	NA	NA	NA	NA
1020	Negative	Negative	Positive	Negative	Negative	No	No	NA	NA	NA	NA	NA	NA	NA	NA
1021	Negative	NA	Positive	Negative	Negative	NA	NA	NA	≥14%	20	NA	NA	NA	NA	NA
1022	Negative	Positive	Positive	Positive	Positive	No	No	NA	≥14%	5	3	95	12	Positive	3
1023	Positive	Positive	Negative	Negative	Negative	No	No	NA	<14%	1	3	65	9	Positive	0
1024	Positive	Negative	Positive	Negative	Negative	No	No	NA	≥14%	1	1	70	3	Negative	0
1026	Positive	Positive	Negative	Negative	Negative	No	No	NA	<14%	1	1	5	1	Negative	0
1028	Positive	Positive	Negative	Negative	Negative	No	No	NA	≥14%	1	2	70	6	Positive	4
1029	Negative	Positive	Negative	NA	NA	No	NA	NA	NA	NA	NA	NA	NA	NA	0
1030	Positive	Positive	Negative	Negative	Negative	No	No	NA	≥14%	1	NA	NA	NA	NA	0
1031	Positive	Positive	Negative	Negative	Negative	No	No	NA	<14%	1	NA	NA	NA	NA	0
1033	Negative	Negative	Positive	Negative	Negative	No	No	NA	≥14%	10	NA	NA	NA	NA	0
1034	Positive	Positive	Negative	Negative	Negative	No	No	Luminal A	≥14%	5	2	10	4	Negative	2	H_KU-1034-1226818	WT
1035	Positive	Positive	Positive	Negative	Negative	No	No	NA	<14%	1	NA	NA	NA	NA	0
1036	Positive	Positive	Negative	Negative	Negative	No	No	NA	<14%	5	NA	NA	NA	NA	1
1037	Positive	Negative	Negative	Negative	Negative	No	No	NA	<14%	15	NA	NA	NA	NA	2
1038	Positive	Positive	Positive	Negative	Negative	No	No	NA	≥14%	10	NA	NA	NA	NA	0
1040	Positive	Positive	Negative	NA	Negative	No	No	NA	<14%	NA	NA	NA	NA	NA	0
1041	Positive	Positive	Negative	NA	Negative	No	No	NA	<14%	5	NA	NA	NA	NA	NA
1044	Negative	Negative	Negative	NA	NA	Yes	NA	NA	NA	NA	3	90	12	Positive	6
1045	Positive	Positive	Negative	Negative	Negative	No	No	NA	NA	1	1	5	1	Negative	0
1046	Positive	Negative	Negative	Negative	Negative	No	No	NA	≥14%	5	NA	NA	NA	NA	1	H_KU-1046-1226819	WT
1047	NA	Positive	Negative	NA	NA	No	NA	NA	NA	1	NA	NA	NA	NA	0
1048	Negative	Negative	Negative	Negative	Positive	Yes	Positive	NA	≥14%	5	NA	NA	NA	NA	0
1050	Negative	NA	Positive	Negative	Positive	NA	NA	NA	≥14%	NA	3	80	12	Positive	3
1051	Positive	Negative	Negative	Negative	Negative	No	No	NA	≥14%	15	2	40	6	Positive	0
1053	Positive	Positive	Negative	Negative	Negative	No	No	Luminal A	<14%	1	NA	NA	NA	NA	0	H_KU-1053-1316400	WT
1055	Positive	Positive	Negative	Negative	Negative	No	No	NA	<14%	1	NA	NA	NA	NA	2
1056	Positive	Positive	Negative	Negative	Negative	No	No	Luminal A	<14%	1	2	5	2	Negative	2	H_LV-1056-1316401	WT
1057	Positive	Negative	Negative	Negative	Negative	No	No	Luminal B	≥14%	1	0	0	0	Negative	0	H_KU-1057-1316402	WT
1061	Positive	Positive	Positive	Negative	Negative	No	No	NA	≥14%	1	0	0	0	Negative	0
1062	Positive	Positive	Negative	Negative	NA	No	No	NA	≥14%	1	2	70	6	Positive	0
1063	Positive	Negative	Negative	Negative	Negative	No	No	Her2-Enriched	≥14%	1	1	10	2	Negative	0	H_KU-1063-1316403	WT
1064	Negative	Negative	Positive	Negative	Negative	No	No	NA	≥14%	5	NA	NA	NA	NA	0
1065	Positive	Positive	Negative	Negative	Negative	No	No	NA	<14%	1	NA	NA	NA	NA	0
1066	Positive	Positive	Negative	Negative	Negative	No	No	Luminal A	<14%	1	NA	NA	NA	NA	3	H_LV-1066-1316404	WT
1068	Positive	Negative	Negative	Negative	Negative	No	No	NA	≥14%	40	0	0	0	Negative	32
1070	Positive	Negative	Positive	Negative	Negative	No	No	NA	≥14%	1	1	5	1	Negative	3
1071	Positive	Negative	Negative	Negative	Negative	No	No	NA	<14%	10	1	40	3	Negative	3
1072	Positive	Positive	Negative	Negative	Negative	No	No	NA	<14%	1	2	45	6	Positive	0
1073	Negative	Positive	Negative	Negative	NA	No	No	NA	NA	NA	0	0	0	Negative	0
1074	Positive	Negative	NA	NA	NA	NA	NA	NA	NA	NA	NA	NA	NA	NA	0
1075	Negative	Negative	Negative	Negative	Positive	Yes	Positive	NA	≥14%	NA	NA	NA	NA	NA	22
1076	Negative	Negative	Positive	Negative	Positive	No	No	NA	≥14%	1	2	40	6	Positive	0
1078	Positive	NA	NA	NA	Negative	NA	NA	NA	<14%	1	NA	NA	NA	NA	NA
1079	Positive	Negative	Negative	Negative	Negative	No	No	Luminal B	≥14%	5	2	30	4	Negative	5	H_LV-1079-1226821	WT
1080	Positive	Negative	Negative	Negative	Negative	No	No	NA	≥14%	1	3	15	6	Positive	0
1081	Positive	Positive	Negative	Positive	Positive	No	No	NA	≥14%	5	3	65	9	Positive	13
1082	Positive	Positive	Negative	Negative	Negative	No	No	NA	<14%	1	NA	NA	NA	NA	0
1083	Positive	Negative	Negative	Negative	Negative	No	No	NA	<14%	1	1	30	2	Negative	0
1084	Positive	Positive	Negative	Positive	Negative	No	No	NA	<14%	1	2	45	6	Positive	1
1085	Negative	NA	NA	Negative	Positive	NA	NA	NA	≥14%	1	NA	NA	NA	NA	NA
1086	Positive	Positive	Negative	NA	Negative	No	No	NA	<14%	1	NA	NA	NA	NA	2
1087	Positive	Negative	Positive	Negative	Negative	No	No	NA	≥14%	1	2	20	4	Negative	0
1088	Positive	Positive	Negative	Negative	Negative	No	No	NA	≥14%	1	NA	NA	NA	NA	3
1089	Positive	Positive	Positive	Negative	Negative	No	No	Luminal A	≥14%	1	NA	NA	NA	NA	0	H_KU-1089-1316405	WT
1090	Positive	Positive	Negative	Negative	Negative	No	No	NA	≥14%	1	1	5	1	Negative	3
1091	Positive	Positive	Positive	Negative	Negative	No	No	Luminal B	<14%	5	NA	NA	NA	NA	0	H_KU-1091-1307703	WT
1092	Positive	NA	NA	NA	NA	NA	NA	Luminal A	NA	NA	NA	NA	NA	NA	NA
1093	Positive	Positive	Negative	Negative	Negative	No	No	NA	<14%	5	3	15	6	Positive	0
1095	Positive	Negative	Positive	NA	NA	No	NA	NA	NA	NA	NA	NA	NA	NA	2
1098	Negative	Negative	Negative	Negative	NA	Yes	No	NA	≥14%	15	3	15	6	Positive	4
1100	Positive	Positive	Negative	Negative	Negative	No	No	NA	≥14%	1	1	80	4	Negative	3
1101	Positive	Positive	Negative	Negative	Negative	No	No	NA	≥14%	1	3	90	12	Positive	0
1102	Positive	Positive	Negative	Negative	Negative	No	No	NA	≥14%	5	3	60	9	Positive	1
1104	Positive	Positive	Negative	Negative	Negative	No	No	Luminal B	NA	NA	NA	NA	NA	NA	0
1106	Positive	Positive	Positive	Negative	Negative	No	No	Her2-Enriched	≥14%	20	1	10	2	Negative	0	H_LV-1106-1316406	WT
1107	Positive	Negative	Positive	Negative	Negative	No	No	Her2-Enriched	≥14%	1	NA	NA	NA	NA	1	H_KU-1107-1316407	WT
1108	Positive	NA	Negative	Positive	Negative	No	No	NA	≥14%	1	NA	NA	NA	NA	NA
1109	Positive	Positive	Negative	NA	NA	No	NA	NA	NA	1	NA	NA	NA	NA	0
1115	Positive	Positive	Negative	Negative	NA	No	No	NA	<14%	NA	NA	NA	NA	NA	0	H_KU-1115-1226825	WT
1116	Negative	Negative	Negative	Negative	Positive	Yes	Positive	NA	≥14%	10	1	5	1	Negative	1
1117	Positive	Positive	Negative	Negative	Negative	No	No	NA	<14%	5	NA	NA	NA	NA	0
1118	Positive	Positive	Negative	Negative	Negative	No	No	NA	≥14%	5	NA	NA	NA	NA	1
1120	Negative	Negative	Positive	Negative	NA	No	No	NA	NA	NA	NA	NA	NA	NA	0
1123	Positive	Positive	Negative	Negative	NA	No	No	NA	NA	NA	1	5	1	Negative	0
1124	Positive	Positive	Negative	Negative	Negative	No	No	NA	<14%	1	NA	NA	NA	NA	4
1126	Positive	NA	NA	Negative	Negative	NA	NA	NA	<14%	1	NA	NA	NA	NA	NA
1128	Negative	Negative	Negative	NA	NA	Yes	NA	NA	<14%	10	2	70	6	Positive	2
1129	Positive	Negative	Negative	Negative	Negative	No	No	NA	<14%	1	1	70	3	Negative	0
1130	Positive	Positive	Negative	NA	NA	No	NA	NA	NA	NA	0	0	0	Negative	0
1131	Negative	Negative	Negative	NA	NA	Yes	NA	NA	NA	NA	NA	NA	NA	NA	0
1133	Negative	Negative	Negative	Negative	NA	Yes	No	NA	<14%	5	NA	NA	NA	NA	NA
1134	Positive	Positive	Negative	Negative	NA	No	No	NA	<14%	1	NA	NA	NA	NA	0
1135	Positive	Positive	Positive	Negative	Negative	No	No	NA	<14%	1	NA	NA	NA	NA	1
1136	Positive	Negative	Negative	Negative	Negative	No	No	Luminal A	<14%	1	2	60	6	Positive	0	H_LV-1136-1316409	WT
1137	Positive	Positive	Negative	NA	Negative	No	No	Luminal B	NA	1	NA	NA	NA	NA	0	H_KU-1137-1226827	WT
1139	Positive	Negative	Negative	Negative	Negative	No	No	NA	≥14%	5	NA	NA	NA	NA	0
1140	Positive	Positive	Negative	Negative	NA	No	No	NA	<14%	1	2	40	6	Positive	0
1141	Positive	Positive	Negative	Negative	Negative	No	No	NA	<14%	5	NA	NA	NA	NA	0
1142	NA	Negative	Negative	Negative	NA	NA	NA	NA	NA	NA	NA	NA	NA	NA	NA
1143	Positive	Positive	Positive	Positive	Negative	No	No	Her2-Enriched	≥14%	5	3	30	6	Positive	0
1144	Positive	Positive	Negative	Positive	Negative	No	No	NA	<14%	10	NA	NA	NA	NA	12
1146	Positive	Positive	Negative	Negative	Negative	No	No	NA	<14%	5	NA	NA	NA	NA	0
1147	Positive	Positive	Positive	Negative	Negative	No	No	Luminal B	≥14%	5	NA	NA	NA	NA	0
1148	Positive	Negative	Positive	Negative	Negative	No	No	NA	≥14%	5	3	80	12	Positive	0
1149	Positive	Positive	Negative	Negative	Negative	No	No	NA	≥14%	1	3	95	12	Positive	0
1150	Positive	Negative	Negative	Negative	Negative	No	No	Luminal A	≥14%	1	NA	NA	NA	NA	0	H_LV-1150-1226830	WT
1151	Positive	Positive	Negative	Negative	Negative	No	No	NA	≥14%	1	NA	NA	NA	NA	0	H_KU-1151-1307704	WT
1152	Positive	Positive	Negative	Negative	Negative	No	No	Luminal B	≥14%	5	0	0	0	Negative	0
1153	Positive	Positive	Negative	Negative	Negative	No	No	Luminal A	<14%	1	2	35	6	Positive	0	H_KU-1153-1226831	WT
1154	Positive	Negative	Negative	Negative	Negative	No	No	NA	<14%	1	2	10	4	Negative	NA
1155	Positive	Positive	Negative	NA	Negative	No	No	NA	≥14%	1	2	45	6	Positive	NA	H_LV-1155-1316410	WT
1156	Positive	Negative	Negative	NA	NA	No	NA	NA	NA	1	NA	NA	NA	NA	0
1158	Negative	Negative	Negative	Negative	Negative	Yes	No	NA	<14%	5	NA	NA	NA	NA	NA
1161	Negative	Negative	Positive	Positive	Positive	No	No	NA	≥14%	1	NA	NA	NA	NA	1
1162	Positive	Positive	Negative	Negative	Negative	No	No	NA	<14%	1	NA	NA	NA	NA	0
1163	Positive	Positive	Negative	Negative	Negative	No	No	NA	≥14%	1	NA	NA	NA	NA	0
1164	Positive	Positive	Negative	Negative	Negative	No	No	Luminal A	<14%	1	NA	NA	NA	NA	3
1165	Positive	Negative	Negative	Negative	Negative	No	No	NA	≥14%	10	2	5	2	Negative	NA
1166	Positive	Positive	Negative	Negative	Negative	No	No	Luminal B	≥14%	1	2	10	4	Negative	0	H_LV-1166-1226833	WT
1168	Negative	Negative	Negative	Negative	Positive	Yes	Positive	NA	≥14%	5	2	80	8	Positive	1
1169	Positive	Positive	Negative	Negative	Negative	No	No	NA	≥14%	1	2	40	6	Positive	3
1170	Positive	Negative	Positive	Negative	Negative	No	No	NA	<14%	5	NA	NA	NA	NA	4
1171	Negative	Positive	Negative	NA	NA	No	NA	NA	NA	NA	NA	NA	NA	NA	NA
1172	Positive	Positive	Negative	Negative	NA	No	No	NA	NA	NA	NA	NA	NA	NA	0
1174	Positive	Positive	Negative	Negative	Negative	No	No	NA	<14%	15	2	70	6	Positive	0
1175	Positive	Negative	Negative	NA	NA	No	NA	NA	NA	1	NA	NA	NA	NA	NA
1176	Negative	Negative	NA	NA	NA	NA	NA	NA	NA	NA	NA	NA	NA	NA	NA
1177	Negative	NA	Negative	NA	NA	NA	NA	NA	NA	NA	NA	NA	NA	NA	4
1178	Positive	Positive	Negative	Negative	Negative	No	No	NA	<14%	5	NA	NA	NA	NA	0
1179	Negative	NA	Positive	Negative	Positive	NA	NA	NA	≥14%	5	2	90	8	Positive	0
1180	Positive	Positive	Negative	Negative	Negative	No	No	NA	≥14%	1	2	10	4	Negative	0
1181	Positive	Positive	Negative	Negative	Negative	No	No	NA	<14%	1	0	0	0	Negative	1
1182	Positive	Positive	Positive	Positive	Negative	No	No	NA	≥14%	5	NA	NA	NA	NA	2
1183	Positive	Positive	Negative	NA	Negative	No	No	NA	≥14%	NA	NA	NA	NA	NA	0
1184	Positive	Positive	Negative	Negative	Negative	No	No	NA	<14%	1	0	0	0	Negative	0
1185	NA	NA	Positive	Negative	NA	NA	NA	NA	NA	NA	NA	NA	NA	NA	NA
1186	Negative	Positive	Negative	NA	NA	No	NA	NA	NA	NA	2	90	8	Positive	2
1188	Positive	Negative	Negative	Negative	Negative	No	No	NA	≥14%	1	0	0	0	Negative	0
1189	Positive	Negative	Negative	Negative	Negative	No	No	Luminal B	NA	1	3	70	9	Positive	0
1190	Positive	Negative	Negative	Negative	Negative	No	No	NA	≥14%	1	NA	NA	NA	NA	1
1192	Positive	Positive	Negative	Negative	Negative	No	No	NA	<14%	1	2	60	6	Positive	0
1193	Negative	Negative	Negative	Negative	Positive	Yes	Positive	NA	≥14%	15	2	40	6	Positive	1
1194	Negative	NA	Negative	NA	Negative	NA	NA	NA	NA	NA	NA	NA	NA	NA	NA
1195	Negative	Positive	Negative	NA	Negative	No	No	NA	NA	10	NA	NA	NA	NA	0
1196	Positive	Negative	Negative	Negative	Negative	No	No	Luminal A	<14%	1	2	35	6	Positive	0	H_KU-1196-1226836	WT
1197	Positive	NA	Negative	Negative	Negative	No	No	NA	<14%	25	1	40	3	Negative	0
1198	Positive	Positive	Negative	NA	NA	No	NA	NA	NA	NA	NA	NA	NA	NA	NA
1199	Positive	Negative	Negative	Negative	NA	No	No	Luminal B	<14%	1	0	0	0	Negative	0
1200	Negative	Negative	Negative	Negative	Negative	Yes	No	NA	<14%	1	NA	NA	NA	NA	0
1203	Positive	Negative	Negative	Negative	Negative	No	No	Luminal B	<14%	5	3	15	6	Positive	2
1204	Positive	Positive	Negative	NA	Negative	No	No	NA	NA	NA	0	0	0	Negative	0	H_LV-1204-1316416	WT
1205	Negative	Negative	Negative	Negative	Positive	Yes	Positive	NA	≥14%	10	2	35	6	Positive	3
1206	Positive	Negative	Negative	Negative	Negative	No	No	Luminal B	<14%	1	0	0	0	Negative	0	H_LV-1206-1226839	WT
1208	Positive	Positive	Negative	Negative	Negative	No	No	NA	<14%	5	NA	NA	NA	NA	0
1209	Positive	Positive	NA	NA	Negative	NA	NA	NA	≥14%	5	NA	NA	NA	NA	3
1211	Positive	Positive	Negative	Negative	Negative	No	No	NA	<14%	1	NA	NA	NA	NA	NA
1213	Negative	Negative	Negative	Positive	Positive	Yes	Positive	NA	≥14%	5	2	20	4	Negative	2
1214	Positive	Positive	Negative	Negative	Negative	No	No	NA	≥14%	1	NA	NA	NA	NA	0
1216	Positive	Positive	Negative	Negative	Negative	No	No	NA	≥14%	1	NA	NA	NA	NA	0
1217	Positive	Negative	Negative	Negative	Negative	No	No	Luminal A	<14%	5	NA	NA	NA	NA	0	H_LV-1217-1226840	WT
1218	Negative	Negative	Positive	Negative	Negative	No	No	NA	≥14%	5	NA	NA	NA	NA	2
1219	Negative	Negative	Negative	Positive	Positive	Yes	Positive	NA	≥14%	15	NA	NA	NA	NA	0
1220	Negative	Negative	Positive	Negative	Positive	No	No	NA	≥14%	1	NA	NA	NA	NA	0
1221	NA	Positive	Negative	Negative	NA	No	No	NA	NA	NA	NA	NA	NA	NA	3
1223	Positive	Negative	Negative	Negative	Negative	No	No	Luminal A	≥14%	5	NA	NA	NA	NA	0
1224	Negative	Negative	Negative	NA	Negative	Yes	No	NA	NA	5	NA	NA	NA	NA	0
1225	Negative	Negative	Negative	Positive	Positive	Yes	Positive	NA	≥14%	5	1	20	2	Negative	0
1226	Positive	Negative	Negative	Negative	Negative	No	No	NA	<14%	5	1	10	2	Negative	0
1227	Negative	Negative	Negative	Negative	Negative	Yes	No	NA	≥14%	20	3	10	6	Positive	4
1228	Positive	Positive	Negative	Negative	Negative	No	No	Luminal A	≥14%	5	0	0	0	Negative	0	H_KU-1228-1226243	WT
1229	Positive	Negative	Positive	Negative	Negative	No	No	Luminal B	≥14%	1	NA	NA	NA	NA	0	H_LV-1229-1226842	WT
1230	Negative	Negative	Positive	Positive	Negative	No	No	NA	≥14%	5	2	10	4	Negative	0
1231	Positive	Positive	Negative	Negative	Negative	No	No	NA	<14%	5	NA	NA	NA	NA	1	H_KU-14132-131641	WT
1232	Positive	NA	NA	NA	NA	NA	NA	NA	NA	1	NA	NA	NA	NA	NA
1233	Negative	NA	Negative	NA	NA	NA	NA	NA	NA	NA	NA	NA	NA	NA	0
1234	Positive	Positive	Negative	Negative	Negative	No	No	NA	<14%	1	2	70	6	Positive	0
1235	Positive	Negative	Negative	Negative	Negative	No	No	NA	≥14%	5	3	10	6	Positive	1
1236	Negative	Positive	Negative	Negative	NA	No	No	NA	NA	NA	NA	NA	NA	NA	0
1237	Positive	NA	NA	NA	Negative	NA	NA	NA	<14%	1	2	20	4	Negative	2
1239	Positive	Negative	Negative	Negative	Negative	No	No	NA	<14%	1	NA	NA	NA	NA	3
1240	Positive	Positive	Negative	Positive	Negative	No	No	Luminal A	<14%	5	2	60	6	Positive	1	H_KU-1240-1226244	WT
1241	Negative	Negative	Negative	Positive	Positive	Yes	Positive	NA	≥14%	5	3	95	12	Positive	1
1242	Positive	NA	NA	Negative	Negative	NA	NA	Luminal B	≥14%	10	NA	NA	NA	NA	NA
1243	Positive	Positive	Negative	Negative	Negative	No	No	NA	<14%	1	NA	NA	NA	NA	1
1244	Positive	Positive	Negative	Negative	Negative	No	No	NA	<14%	1	NA	NA	NA	NA	NA
1245	Positive	NA	Negative	NA	Negative	No	No	NA	≥14%	1	NA	NA	NA	NA	NA
1246	Negative	Negative	Negative	Negative	Negative	Yes	No	NA	≥14%	1	NA	NA	NA	NA	0
1247	Positive	Negative	Negative	Negative	Negative	No	No	NA	NA	1	0	0	0	Negative	1
1248	Positive	Positive	Negative	Negative	Negative	No	No	Her2-Enriched	<14%	5	NA	NA	NA	NA	0	H_LV-1248-1316418	WT
1249	Positive	Positive	Negative	Negative	Negative	No	No	NA	<14%	1	1	10	2	Negative	0
1250	Positive	Positive	Negative	Negative	Negative	No	No	Luminal B	≥14%	1	NA	NA	NA	NA	1	H_LV-1250-1226843	WT
1251	Positive	Positive	Negative	Negative	Negative	No	No	Luminal B	≥14%	1	NA	NA	NA	NA	0
1252	Negative	Negative	Negative	Positive	Positive	Yes	Positive	NA	<14%	1	3	75	12	Positive	0
1253	Positive	Positive	Negative	Negative	Negative	No	No	NA	≥14%	1	3	90	12	Positive	0
1254	Positive	Negative	Negative	Negative	Negative	No	No	NA	≥14%	5	NA	NA	NA	NA	0
1255	Negative	Positive	Negative	NA	NA	No	NA	NA	NA	NA	NA	NA	NA	NA	NA
1256	Positive	Positive	Negative	Negative	NA	No	No	NA	NA	NA	NA	NA	NA	NA	NA
1257	Positive	Positive	Negative	Negative	Negative	No	No	NA	<14%	5	2	10	4	Negative	0
1261	Positive	Positive	Negative	Negative	Negative	No	No	NA	≥14%	5	3	80	12	Positive	0
1262	Negative	NA	Negative	NA	NA	NA	NA	NA	NA	NA	NA	NA	NA	NA	0
1263	Positive	Negative	Positive	Negative	Negative	No	No	Her2-Enriched	≥14%	1	1	20	2	Negative	0	H_KU-1263-1226846	WT
1264	Positive	Negative	Negative	Negative	Negative	No	No	NA	≥14%	1	3	85	12	Positive	1
1265	Positive	Positive	Negative	Negative	Negative	No	No	NA	<14%	1	2	55	6	Positive	0
1267	Negative	NA	Negative	Negative	Negative	NA	NA	NA	<14%	1	NA	NA	NA	NA	NA
1268	Positive	NA	NA	Negative	Negative	NA	NA	NA	<14%	1	NA	NA	NA	NA	NA
1270	Negative	NA	Negative	NA	Positive	NA	NA	NA	<14%	NA	NA	NA	NA	NA	NA
1271	Positive	Positive	Negative	Negative	Negative	No	No	NA	≥14%	1	0	0	0	Negative	0
1273	Positive	Positive	Negative	NA	NA	No	NA	NA	NA	NA	NA	NA	NA	NA	1
1274	Positive	Negative	NA	Negative	Negative	NA	NA	Luminal B	≥14%	5	2	5	2	Negative	0	H_KU-1274-1316419	WT
1276	Positive	Negative	Negative	Negative	Negative	No	No	NA	<14%	10	NA	NA	NA	NA	2
1277	Positive	Positive	Positive	Negative	Negative	No	No	Luminal B	≥14%	1	NA	NA	NA	NA	0	H_KU-1277-1316420	WT
1278	Negative	NA	NA	NA	NA	NA	NA	NA	NA	NA	NA	NA	NA	NA	NA
1279	Positive	Positive	Negative	Negative	Negative	No	No	NA	<14%	1	2	70	6	Positive	3
1280	Positive	Negative	Negative	Negative	Negative	No	No	NA	<14%	1	NA	NA	NA	NA	0
1281	Positive	Positive	Negative	Negative	Negative	No	No	NA	<14%	5	2	35	6	Positive	0
1283	NA	Negative	Positive	Negative	Negative	NA	NA	NA	≥14%	1	NA	NA	NA	NA	0
1284	Positive	Positive	Negative	Negative	Negative	No	No	Luminal A	<14%	5	2	5	2	Negative	0	H_KU-1284-1316421	WT
1285	Negative	Negative	Negative	Positive	Positive	Yes	Positive	Basal-like	≥14%	20	NA	NA	NA	NA	NA
1286	Positive	Positive	Negative	Positive	Negative	No	No	Luminal A	≥14%	1	NA	NA	NA	NA	1
1288	Negative	NA	Negative	NA	Negative	NA	NA	NA	NA	1	0	0	0	Negative	NA
1289	Negative	Negative	Negative	Negative	Positive	Yes	Positive	NA	≥14%	5	3	80	12	Positive	2
1290	Positive	Negative	Negative	Negative	Negative	No	No	Luminal B	NA	1	0	0	0	Negative	0	H_LV-1290-1316423	WT
1291	Negative	Negative	Negative	Positive	Negative	Yes	Positive	NA	≥14%	20	NA	NA	NA	NA	0
1292	Positive	Positive	Negative	Negative	Negative	No	No	Luminal B	<14%	5	NA	NA	NA	NA	0	H_KU-1292-1226849	WT
1293	Positive	Positive	Negative	Negative	Negative	No	No	Luminal B	<14%	5	NA	NA	NA	NA	0	H_LV-1293-1316424	WT
1294	Positive	Negative	Positive	Negative	Negative	No	No	NA	≥14%	10	2	10	4	Negative	4
1295	Negative	Negative	Positive	Negative	Negative	No	No	NA	≥14%	15	3	45	9	Positive	2
1296	Positive	Negative	Positive	Negative	Negative	No	No	NA	≥14%	1	NA	NA	NA	NA	0
1297	Negative	Negative	Positive	Negative	Positive	No	No	NA	≥14%	5	NA	NA	NA	NA	0
1298	Negative	NA	Negative	NA	NA	NA	NA	NA	NA	NA	NA	NA	NA	NA	NA
1299	Positive	Negative	Negative	Negative	Negative	No	No	Luminal B	≥14%	5	NA	NA	NA	NA	0
1300	Negative	Negative	Negative	NA	NA	Yes	NA	NA	NA	NA	NA	NA	NA	NA	15
1301	Negative	Positive	Negative	NA	NA	No	NA	NA	<14%	NA	2	70	6	Positive	0
1302	Positive	Positive	Negative	Negative	Negative	No	No	Luminal B	≥14%	5	NA	NA	NA	NA	NA	H_KU-1302-1316425	WT
1303	Positive	Positive	Negative	Negative	NA	No	No	NA	NA	20	1	5	1	Negative	0
1304	Negative	Negative	Negative	Negative	Negative	Yes	No	NA	≥14%	1	NA	NA	NA	NA	0
1305	Positive	NA	Negative	Negative	Negative	No	No	NA	≥14%	5	NA	NA	NA	NA	NA
1306	Positive	Positive	Negative	Negative	Negative	No	No	NA	NA	1	2	75	8	Positive	0
1307	Positive	Positive	Negative	NA	Negative	No	No	NA	NA	1	NA	NA	NA	NA	NA
1308	Positive	Positive	Negative	Negative	NA	No	No	NA	<14%	1	0	0	0	Negative	0
1309	Negative	Positive	Negative	NA	Positive	No	No	NA	<14%	5	2	60	6	Positive	0
1310	Positive	Negative	Negative	NA	Negative	No	No	NA	<14%	1	NA	NA	NA	NA	NA	H_KU-1310-1316426	WT
1311	Positive	Negative	Positive	Negative	Negative	No	No	Her2-Enriched	≥14%	25	NA	NA	NA	NA	4	H_KU-1311-1316427	WT
1312	Positive	Positive	Negative	Negative	Negative	No	No	Luminal A	<14%	1	NA	NA	NA	NA	0	H_KU-1312-1316428	WT
1315	Positive	Positive	Negative	Negative	Negative	No	No	NA	≥14%	10	3	40	9	Positive	0
1316	Positive	Positive	Negative	Negative	Negative	No	No	NA	<14%	1	1	5	1	Negative	0
1317	Positive	NA	NA	Negative	Negative	NA	NA	NA	<14%	1	2	10	4	Negative	2
1318	Negative	NA	Negative	NA	NA	NA	NA	NA	NA	NA	NA	NA	NA	NA	NA
1319	Positive	Positive	Negative	Negative	Negative	No	No	NA	≥14%	1	1	5	1	Negative	0
1320	Positive	Positive	Negative	Negative	Negative	No	No	NA	<14%	5	NA	NA	NA	NA	0
1321	Positive	Positive	Negative	Negative	Negative	No	No	NA	NA	5	NA	NA	NA	NA	NA
1322	Negative	Negative	Negative	Negative	NA	Yes	No	NA	NA	NA	NA	NA	NA	NA	NA
1324	Negative	Negative	Negative	NA	NA	Yes	NA	NA	NA	NA	0	0	0	Negative	0
1325	Negative	Negative	Negative	Positive	Positive	Yes	Positive	NA	≥14%	15	3	5	3	Negative	0
1326	Positive	Positive	Negative	Negative	Negative	No	No	NA	<14%	5	NA	NA	NA	NA	1
1327	Negative	Positive	Negative	NA	NA	No	NA	NA	NA	NA	NA	NA	NA	NA	0
1328	Positive	Positive	Negative	Negative	Negative	No	No	Luminal B	≥14%	5	NA	NA	NA	NA	2	H_KU-1328-1226850	WT
1329	Positive	Negative	Negative	Negative	Negative	No	No	NA	<14%	1	2	10	4	Negative	0
1331	Negative	Negative	Positive	NA	NA	No	NA	NA	<14%	NA	NA	NA	NA	NA	0
1332	Positive	Positive	Positive	NA	Negative	No	No	NA	NA	1	1	5	1	Negative	0
1334	Positive	Positive	Negative	Negative	Negative	No	No	NA	≥14%	1	1	5	1	Negative	2
1335	Positive	Positive	Negative	Negative	Negative	No	No	NA	<14%	5	NA	NA	NA	NA	0
1336	Positive	Positive	Negative	NA	Negative	No	No	NA	<14%	1	NA	NA	NA	NA	0
1339	Positive	Positive	Negative	Negative	Negative	No	No	NA	<14%	1	NA	NA	NA	NA	0
1340	Positive	NA	NA	Negative	Negative	NA	NA	NA	<14%	15	NA	NA	NA	NA	NA
1341	Positive	Positive	Negative	NA	Negative	No	No	NA	≥14%	10	NA	NA	NA	NA	3	H_KU-1341-1316429	WT
1342	Positive	Positive	Negative	Negative	Negative	No	No	NA	≥14%	5	1	5	1	Negative	18
1343	Negative	Negative	Positive	Negative	Negative	No	No	NA	<14%	15	3	90	12	Positive	2
1344	Positive	Negative	Negative	NA	NA	No	NA	NA	NA	NA	NA	NA	NA	NA	0
1345	Positive	Positive	Negative	Negative	Negative	No	No	NA	≥14%	1	2	20	4	Negative	4
1346	Positive	Negative	Negative	Negative	Negative	No	No	NA	<14%	1	NA	NA	NA	NA	0
1347	Negative	Negative	Negative	NA	NA	Yes	NA	NA	NA	1	NA	NA	NA	NA	0
1350	Positive	Negative	Negative	Negative	Negative	No	No	NA	≥14%	1	1	10	2	Negative	NA
1352	Negative	Negative	Negative	Negative	Negative	Yes	No	NA	NA	NA	1	5	1	Negative	NA
1353	Negative	Negative	Negative	Negative	Negative	Yes	No	NA	<14%	1	1	45	3	Negative	3
1354	Positive	Negative	Negative	Negative	Negative	No	No	NA	≥14%	1	1	40	3	Negative	0
1355	Negative	Positive	Negative	Negative	Negative	No	No	NA	<14%	1	NA	NA	NA	NA	0
1356	Negative	Negative	Negative	Positive	NA	Yes	Positive	NA	<14%	5	3	80	12	Positive	0
1357	Negative	Positive	Negative	Negative	Negative	No	No	NA	<14%	1	2	15	4	Negative	1
1359	Negative	NA	NA	NA	NA	NA	NA	NA	NA	NA	NA	NA	NA	NA	NA
1360	Positive	Negative	Negative	Positive	Negative	No	No	NA	≥14%	10	NA	NA	NA	NA	1
1361	Positive	Negative	Negative	NA	Negative	No	No	Luminal B	≥14%	NA	1	5	1	Negative	0
1364	Negative	Positive	Negative	Negative	Negative	No	No	NA	<14%	5	0	0	0	Negative	0
1365	Positive	Negative	Negative	Negative	Negative	No	No	Luminal B	≥14%	1	NA	NA	NA	NA	NA	H_KU-1365-1316430	WT
1366	Positive	Negative	Negative	Negative	Negative	No	No	NA	≥14%	30	NA	NA	NA	NA	NA
1367	Negative	Positive	Negative	Negative	Positive	No	No	NA	NA	5	NA	NA	NA	NA	0
1369	Positive	Positive	Negative	Negative	Negative	No	No	NA	<14%	1	0	0	0	Negative	0	H_LV-1369-1316431	WT
1370	Positive	Positive	Negative	Positive	Negative	No	No	NA	≥14%	5	1	40	3	Negative	2
1372	Negative	Negative	Negative	Negative	Positive	Yes	Positive	NA	≥14%	15	2	60	6	Positive	5
1373	Negative	Negative	Negative	Negative	NA	Yes	No	NA	NA	10	NA	NA	NA	NA	NA
1375	Positive	NA	Negative	Negative	Negative	No	No	NA	<14%	1	1	5	1	Negative	0
1376	Negative	Positive	Positive	Negative	Negative	No	No	NA	<14%	10	1	10	2	Negative	0
1377	Negative	Negative	Positive	Negative	Positive	No	No	NA	≥14%	1	1	60	3	Negative	0
1378	Negative	Negative	Negative	Positive	Positive	Yes	Positive	NA	<14%	5	NA	NA	NA	NA	0
1379	Positive	NA	NA	NA	Negative	NA	NA	NA	NA	NA	NA	NA	NA	NA	NA
1380	Positive	Positive	Negative	Negative	Negative	No	No	NA	<14%	1	3	40	9	Positive	0
1382	Negative	Negative	Negative	Negative	Positive	Yes	Positive	NA	<14%	5	3	20	6	Positive	0
1383	Positive	Negative	Negative	Negative	Negative	No	No	NA	<14%	1	NA	NA	NA	NA	0
1384	Positive	Positive	Negative	Negative	Negative	No	No	NA	<14%	1	0	0	0	Negative	2
1386	Positive	Positive	Negative	NA	Negative	No	No	NA	≥14%	5	2	65	6	Positive	0	H_LV-1386-1316432	WT
1388	Negative	Negative	Negative	Positive	Negative	Yes	Positive	NA	≥14%	30	2	40	6	Positive	3
1389	Positive	Positive	Negative	Negative	Negative	No	No	NA	≥14%	15	NA	NA	NA	NA	0
1390	Positive	Positive	Negative	Negative	Negative	No	No	NA	<14%	1	NA	NA	NA	NA	NA
1391	Negative	Negative	Negative	Negative	Negative	Yes	No	NA	≥14%	25	3	80	12	Positive	0
1392	Negative	Negative	Negative	Negative	Positive	Yes	Positive	NA	≥14%	1	2	10	4	Negative	0
1394	Positive	Negative	Negative	NA	Negative	No	No	NA	≥14%	15	NA	NA	NA	NA	NA
1395	Negative	NA	Positive	NA	Negative	NA	NA	NA	NA	NA	NA	NA	NA	NA	NA
1396	Positive	NA	Negative	Negative	Negative	No	No	NA	≥14%	5	NA	NA	NA	NA	NA
1397	Positive	Positive	Negative	Negative	Negative	No	No	NA	≥14%	5	1	40	3	Negative	3
1398	Positive	Negative	Negative	Negative	Negative	No	No	NA	<14%	1	2	80	8	Positive	0
1399	Positive	Positive	Negative	Negative	Negative	No	No	NA	<14%	5	NA	NA	NA	NA	0
1401	Positive	Negative	Negative	Negative	Negative	No	No	NA	<14%	1	NA	NA	NA	NA	0
1402	Negative	Positive	Negative	NA	NA	No	NA	NA	NA	NA	NA	NA	NA	NA	0
1403	Positive	Positive	Negative	Negative	Negative	No	No	NA	<14%	1	1	5	1	Negative	0
1404	Positive	Positive	Negative	Negative	Negative	No	No	NA	<14%	5	NA	NA	NA	NA	NA
1406	Positive	Positive	Negative	Negative	Positive	No	No	Luminal B	<14%	1	NA	NA	NA	NA	0
1407	Negative	NA	NA	Negative	Negative	NA	NA	NA	NA	1	NA	NA	NA	NA	NA
1408	Positive	NA	Negative	NA	Negative	No	No	NA	NA	NA	NA	NA	NA	NA	NA
1409	Positive	Positive	Negative	Negative	Negative	No	No	Normal like	<14%	1	3	70	9	Positive	0
1410	Positive	Positive	Negative	Negative	Negative	No	No	Luminal B	≥14%	10	NA	NA	NA	NA	0
1411	Positive	Negative	Negative	Negative	Negative	No	No	Luminal B	<14%	5	NA	NA	NA	NA	0
1412	Negative	Negative	Positive	Negative	Positive	No	No	NA	≥14%	5	NA	NA	NA	NA	0
1413	Positive	NA	NA	Negative	NA	NA	NA	NA	NA	NA	0	0	0	Negative	7
1416	Negative	Positive	NA	NA	Negative	NA	NA	NA	NA	1	NA	NA	NA	NA	0
1417	Positive	Positive	Positive	Negative	Negative	No	No	NA	≥14%	5	NA	NA	NA	NA	0
1418	Positive	Positive	Negative	Negative	Negative	No	No	NA	<14%	5	0	0	0	Negative	0
1419	Negative	Negative	Positive	NA	NA	No	NA	NA	NA	NA	2	40	6	Positive	NA
1420	Negative	Negative	Positive	Negative	Positive	No	No	NA	<14%	40	NA	NA	NA	NA	1
1421	Negative	Negative	Negative	Negative	NA	Yes	No	NA	≥14%	1	NA	NA	NA	NA	0
1422	Positive	Negative	Negative	Negative	Negative	No	No	NA	≥14%	NA	2	5	2	Negative	4
1423	Negative	Negative	Negative	Positive	Positive	Yes	Positive	NA	≥14%	5	3	75	12	Positive	0
1424	Positive	Positive	Negative	Negative	Negative	No	No	NA	<14%	1	NA	NA	NA	NA	0
1425	Positive	Positive	Negative	Negative	Negative	No	No	NA	≥14%	1	NA	NA	NA	NA	0
1426	Negative	Negative	Negative	Negative	Negative	Yes	No	NA	<14%	5	0	0	0	Negative	0
1428	Negative	Negative	Negative	Negative	Positive	Yes	Positive	NA	≥14%	15	NA	NA	NA	NA	NA
1430	NA	Positive	Negative	Negative	NA	No	No	NA	NA	NA	NA	NA	NA	NA	NA
1431	Positive	Positive	Negative	Negative	Negative	No	No	NA	≥14%	5	0	0	0	Negative	0
1432	Negative	Positive	Positive	Negative	Negative	No	No	NA	<14%	1	3	70	9	Positive	0
1433	Negative	Negative	Negative	Negative	Negative	Yes	No	NA	NA	10	NA	NA	NA	NA	NA
1435	Negative	NA	Negative	Negative	Negative	NA	NA	NA	NA	5	NA	NA	NA	NA	3
1436	Positive	Negative	Negative	Negative	Negative	No	No	NA	≥14%	15	NA	NA	NA	NA	NA
1437	Negative	Negative	Negative	Negative	Negative	Yes	No	NA	≥14%	15	0	0	0	Negative	3
1438	Positive	Positive	Negative	Negative	Negative	No	No	NA	≥14%	1	0	0	0	Negative	0
1439	Positive	Positive	Negative	Negative	Negative	No	No	NA	<14%	10	0	0	0	Negative	0
1440	Negative	NA	Negative	Negative	NA	NA	NA	NA	<14%	1	NA	NA	NA	NA	NA
1441	Negative	Negative	Negative	Negative	NA	Yes	No	NA	≥14%	10	NA	NA	NA	NA	2
1442	Positive	NA	Negative	Negative	Negative	No	No	NA	<14%	1	NA	NA	NA	NA	0
1444	Positive	Positive	Negative	Negative	Negative	No	No	Luminal B	≥14%	1	NA	NA	NA	NA	0
1445	Negative	Negative	Positive	Negative	Negative	No	No	NA	≥14%	30	2	20	4	Negative	0
1446	Negative	Negative	Positive	Negative	Negative	No	No	NA	≥14%	30	NA	NA	NA	NA	11
1447	Negative	Negative	Negative	Negative	NA	Yes	No	NA	NA	NA	NA	NA	NA	NA	0
1448	Negative	Positive	NA	Negative	Negative	NA	NA	NA	<14%	1	NA	NA	NA	NA	0
1449	Negative	Negative	Negative	Negative	Negative	Yes	No	NA	<14%	1	NA	NA	NA	NA	NA
1451	Positive	Positive	Negative	Negative	Negative	No	No	Luminal B	≥14%	1	NA	NA	NA	NA	2	H_KU-1451-1226854	WT
1452	Positive	Negative	Negative	Negative	Negative	No	No	Luminal B	<14%	25	NA	NA	NA	NA	0
1453	Positive	NA	Negative	Positive	Negative	No	No	NA	≥14%	1	NA	NA	NA	NA	NA
1455	Negative	Negative	Negative	Negative	Positive	Yes	Positive	NA	<14%	15	NA	NA	NA	NA	0
1456	Negative	Positive	Negative	Negative	Negative	No	No	NA	<14%	1	NA	NA	NA	NA	4
1457	Positive	Positive	Negative	Negative	Negative	No	No	NA	<14%	1	NA	NA	NA	NA	0
1458	Negative	Negative	Negative	NA	Negative	Yes	No	NA	NA	NA	NA	NA	NA	NA	1
1460	Positive	NA	Negative	Negative	Negative	No	No	NA	<14%	5	NA	NA	NA	NA	NA
1462	Positive	Positive	NA	NA	Negative	NA	NA	NA	<14%	NA	NA	NA	NA	NA	NA
1463	Negative	NA	NA	NA	NA	NA	NA	NA	NA	NA	NA	NA	NA	NA	NA
1464	Positive	Positive	Negative	Negative	Negative	No	No	NA	≥14%	1	NA	NA	NA	NA	0
1465	Negative	Positive	Negative	Negative	Negative	No	No	NA	<14%	1	NA	NA	NA	NA	0
1466	Positive	Negative	Negative	Negative	Negative	No	No	Luminal B	NA	10	0	0	0	Negative	0
1467	Positive	Negative	Negative	Negative	Negative	No	No	Luminal A	<14%	5	1	5	1	Negative	1
1470	Positive	Negative	Negative	NA	NA	No	NA	NA	≥14%	1	2	10	4	Negative	0
1472	Negative	Negative	Negative	Negative	Negative	Yes	No	NA	≥14%	NA	NA	NA	NA	NA	NA
1476	Negative	Negative	Negative	Positive	Positive	Yes	Positive	NA	≥14%	1	NA	NA	NA	NA	NA
1477	Positive	Positive	Negative	Negative	Negative	No	No	NA	<14%	5	NA	NA	NA	NA	0
1478	Positive	Positive	Negative	Negative	Negative	No	No	NA	≥14%	5	NA	NA	NA	NA	2
1479	Positive	Negative	Positive	Negative	Negative	No	No	Her2-Enriched	≥14%	20	3	15	6	Positive	1	H_KU-1479-1316433	WT
1480	Positive	Negative	Positive	Negative	Negative	No	No	NA	NA	1	NA	NA	NA	NA	NA
1483	Positive	NA	NA	Negative	Negative	NA	NA	NA	<14%	1	NA	NA	NA	NA	NA
1485	Positive	Positive	Negative	Negative	Negative	No	No	NA	≥14%	1	NA	NA	NA	NA	0
1487	Positive	NA	Negative	NA	NA	No	NA	NA	<14%	NA	NA	NA	NA	NA	0
1489	Negative	NA	NA	Negative	Negative	NA	NA	NA	<14%	1	NA	NA	NA	NA	NA
1491	Positive	Positive	Negative	Negative	Negative	No	No	NA	≥14%	10	1	5	1	Negative	0
1492	Positive	Positive	Negative	Negative	Negative	No	No	NA	≥14%	10	NA	NA	NA	NA	0
1494	Positive	Positive	Negative	Negative	Negative	No	No	NA	<14%	1	2	5	2	Negative	2
1496	Positive	Positive	Negative	Negative	Negative	No	No	NA	≥14%	1	2	5	2	Negative	0
1499	Positive	NA	NA	Negative	Negative	NA	NA	NA	≥14%	15	NA	NA	NA	NA	0
1501	Positive	Positive	Negative	Negative	Negative	No	No	NA	<14%	15	NA	NA	NA	NA	NA
1502	Positive	Positive	Negative	Negative	Positive	No	No	NA	≥14%	5	0	0	0	Negative	0
1504	Negative	NA	NA	Negative	Negative	NA	NA	NA	≥14%	1	2	80	8	Positive	2
1505	Positive	Positive	Negative	Positive	Negative	No	No	NA	≥14%	1	2	40	6	Positive	2
1506	Positive	Positive	Negative	NA	Negative	No	No	Luminal B	≥14%	1	NA	NA	NA	NA	0
1507	Negative	Negative	Negative	Negative	Negative	Yes	No	NA	≥14%	1	1	5	1	Negative	16
1509	Positive	Positive	Negative	Negative	Negative	No	No	NA	≥14%	1	NA	NA	NA	NA	0
1510	Negative	Positive	Negative	NA	Negative	No	No	NA	≥14%	5	1	5	1	Negative	0
1511	Positive	NA	Negative	NA	Negative	No	No	NA	≥14%	60	NA	NA	NA	NA	NA
1512	Negative	Negative	Negative	Negative	Negative	Yes	No	NA	≥14%	5	3	5	3	Negative	0
1513	Negative	Negative	Negative	NA	NA	Yes	NA	NA	<14%	5	NA	NA	NA	NA	NA
1514	Negative	Negative	Negative	Positive	Positive	Yes	Positive	NA	≥14%	NA	NA	NA	NA	NA	0
1515	Negative	Negative	Negative	Negative	NA	Yes	No	NA	NA	NA	0	0	0	Negative	NA
1517	Negative	Negative	Negative	Negative	NA	Yes	No	NA	<14%	NA	2	40	6	Positive	0
1518	Negative	NA	NA	Negative	Negative	NA	NA	NA	NA	1	NA	NA	NA	NA	NA
1519	Positive	Negative	Negative	Negative	Negative	No	No	NA	≥14%	5	0	0	0	Negative	0
1520	Positive	Positive	Negative	Negative	Negative	No	No	NA	NA	NA	0	0	0	Negative	NA
1521	Positive	Negative	Negative	Negative	Negative	No	No	Luminal A	<14%	20	NA	NA	NA	NA	1
1523	Negative	NA	NA	Negative	Positive	NA	NA	NA	≥14%	5	NA	NA	NA	NA	2
1524	Positive	Positive	Negative	Negative	Negative	No	No	NA	≥14%	5	2	5	2	Negative	0
1526	Negative	Negative	Negative	Negative	Negative	Yes	No	NA	NA	10	NA	NA	NA	NA	NA
1527	Positive	NA	Negative	Negative	Negative	No	No	NA	<14%	1	NA	NA	NA	NA	NA
1528	Positive	Positive	Negative	NA	NA	No	NA	Normal like	NA	NA	NA	NA	NA	NA	NA	H_KU-1528-1226860	WT
1529	Positive	Positive	Negative	Negative	Negative	No	No	NA	NA	1	NA	NA	NA	NA	NA
1530	Negative	Negative	Negative	Negative	NA	Yes	No	NA	≥14%	25	NA	NA	NA	NA	11
1532	Positive	Positive	Negative	Negative	Negative	No	No	NA	<14%	1	0	0	0	Negative	0
1534	Negative	Negative	Negative	Negative	Negative	Yes	No	NA	≥14%	25	2	15	4	Negative	2
1536	Positive	Positive	Negative	Negative	Negative	No	No	Luminal A	<14%	1	2	5	2	Negative	2
1538	Negative	Negative	Positive	Negative	Negative	No	No	NA	≥14%	5	NA	NA	NA	NA	NA
1539	Negative	Negative	Negative	Negative	Negative	Yes	No	NA	≥14%	1	1	10	2	Negative	0
1540	Positive	Positive	Negative	Negative	Negative	No	No	NA	≥14%	5	NA	NA	NA	NA	0
1542	Positive	Positive	Negative	Negative	NA	No	No	NA	<14%	5	1	5	1	Negative	NA
1543	Positive	Positive	Positive	Negative	Negative	No	No	NA	≥14%	5	NA	NA	NA	NA	0
1546	Negative	Negative	Negative	Negative	Positive	Yes	Positive	NA	≥14%	1	NA	NA	NA	NA	0
1547	Positive	Negative	Negative	NA	Negative	No	No	NA	NA	NA	NA	NA	NA	NA	NA
1548	NA	Negative	Negative	Negative	Negative	NA	NA	NA	≥14%	NA	NA	NA	NA	NA	NA
1549	Positive	Negative	Negative	Negative	Negative	No	No	NA	<14%	1	NA	NA	NA	NA	2
1551	Negative	Negative	Negative	Negative	Negative	Yes	No	NA	<14%	1	NA	NA	NA	NA	0
1552	Positive	Positive	Negative	Negative	Negative	No	No	Luminal A	<14%	5	0	0	0	Negative	1	H_KU-1552-1316435	WT
1553	Negative	NA	Negative	NA	NA	NA	NA	NA	NA	NA	NA	NA	NA	NA	NA
1554	Negative	Negative	Negative	Positive	Positive	Yes	Positive	NA	≥14%	40	0	0	0	Negative	0
1555	Positive	Positive	Negative	Negative	NA	No	No	NA	<14%	1	1	10	2	Negative	1
1556	Negative	Negative	Positive	Negative	Positive	No	No	NA	≥14%	45	2	5	2	Negative	0
1557	Positive	Positive	Negative	Negative	Negative	No	No	NA	≥14%	5	NA	NA	NA	NA	0
1558	Positive	Negative	Negative	Negative	Negative	No	No	Luminal A	<14%	1	0	0	0	Negative	0	H_LV-1558-1226861	missense	R3961Q	MutationAssessor: impact: high, score: 4.61;SIFT: impact: deleterious, score: 0;Polyphen-2: impact: probably_damaging, score: 0.971	Missense_Mutation	SNP	8	48690404	48690404	C	T
1559	Negative	NA	Negative	Negative	NA	NA	NA	NA	<14%	15	NA	NA	NA	NA	NA
1563	Negative	NA	Negative	Negative	Negative	NA	NA	NA	<14%	30	NA	NA	NA	NA	NA
1564	Negative	Negative	Negative	Negative	Negative	Yes	No	NA	<14%	5	NA	NA	NA	NA	0
1567	Positive	Positive	Negative	Negative	Negative	No	No	Luminal B	≥14%	1	3	5	3	Negative	5	H_LV-1567-1316436	WT
1568	Positive	Positive	Negative	Negative	Negative	No	No	Luminal B	<14%	5	0	0	0	Negative	0
1569	NA	Negative	Negative	Negative	Negative	NA	NA	NA	NA	NA	NA	NA	NA	NA	0
1570	Negative	Negative	Negative	Negative	Negative	Yes	No	NA	≥14%	1	NA	NA	NA	NA	0
1571	NA	Negative	Negative	NA	NA	NA	NA	NA	<14%	NA	NA	NA	NA	NA	NA
1572	Positive	Positive	Negative	NA	NA	No	NA	NA	<14%	NA	NA	NA	NA	NA	NA
1574	Positive	Positive	Negative	Negative	Negative	No	No	NA	≥14%	1	0	0	0	Negative	0
1576	Negative	Negative	Positive	Negative	Negative	No	No	NA	<14%	1	NA	NA	NA	NA	NA
1577	Positive	Positive	Negative	Negative	Negative	No	No	NA	<14%	5	1	10	2	Negative	0
1578	Positive	Positive	Negative	Negative	Negative	No	No	NA	≥14%	1	NA	NA	NA	NA	0
1580	Negative	NA	NA	Negative	Negative	NA	NA	NA	<14%	1	NA	NA	NA	NA	0
1581	Positive	NA	Negative	Negative	Negative	No	No	NA	<14%	25	NA	NA	NA	NA	NA
1582	Negative	Negative	Negative	Negative	Positive	Yes	Positive	NA	≥14%	5	1	5	1	Negative	7
1583	Positive	Negative	Positive	Negative	Negative	No	No	NA	<14%	1	0	0	0	Negative	0	H_KU-14742-131643	WT
1586	Negative	Negative	Negative	Negative	Negative	Yes	No	NA	≥14%	15	0	0	0	Negative	0
1587	Positive	Negative	Negative	Negative	Negative	No	No	NA	<14%	1	NA	NA	NA	NA	0
1588	Positive	Positive	Negative	Negative	Negative	No	No	NA	<14%	1	NA	NA	NA	NA	0
1589	NA	NA	Positive	Negative	Positive	NA	NA	NA	≥14%	5	NA	NA	NA	NA	NA
1590	Negative	Negative	Negative	NA	NA	Yes	NA	NA	<14%	5	0	0	0	Negative	0
1592	Positive	Negative	Negative	Negative	Negative	No	No	NA	<14%	1	1	5	1	Negative	1	H_KU-14754-131643	WT
1593	Positive	Positive	Negative	Negative	Negative	No	No	NA	<14%	1	0	0	0	Negative	0
1594	Negative	Negative	Negative	Negative	Negative	Yes	No	NA	<14%	NA	2	15	4	Negative	4
1595	Negative	Negative	Negative	Negative	Positive	Yes	Positive	NA	≥14%	5	3	10	6	Positive	0
1596	Positive	NA	Negative	NA	NA	No	NA	NA	<14%	NA	NA	NA	NA	NA	0
1597	Positive	Positive	Negative	Negative	Negative	No	No	NA	<14%	1	1	10	2	Negative	0
1598	NA	Positive	Negative	NA	NA	No	NA	NA	NA	NA	0	0	0	Negative	0
1601	Negative	Negative	Negative	Negative	Positive	Yes	Positive	NA	NA	15	NA	NA	NA	NA	NA
1602	Negative	Negative	Negative	Negative	Negative	Yes	No	NA	<14%	5	NA	NA	NA	NA	0
1603	Negative	NA	Negative	Negative	Negative	NA	NA	NA	<14%	1	NA	NA	NA	NA	NA
1604	Positive	Positive	Negative	Negative	Negative	No	No	NA	<14%	1	NA	NA	NA	NA	0
1605	Positive	Negative	Negative	Negative	Negative	No	No	Luminal B	≥14%	1	2	45	6	Positive	0
1606	Negative	Negative	Positive	Negative	Negative	No	No	NA	≥14%	15	2	5	2	Negative	14
1607	Positive	Positive	Negative	Negative	Negative	No	No	NA	≥14%	5	0	0	0	Negative	8
1608	Positive	Positive	Negative	Negative	Negative	No	No	NA	≥14%	1	1	5	1	Negative	0
1609	Positive	Positive	Negative	Negative	Negative	No	No	NA	<14%	1	0	0	0	Negative	0
1610	Positive	Positive	Negative	Negative	Negative	No	No	NA	≥14%	1	NA	NA	NA	NA	0
1611	Negative	NA	Positive	NA	NA	NA	NA	NA	≥14%	NA	3	90	12	Positive	1
1612	Positive	NA	Negative	NA	NA	No	NA	NA	NA	NA	NA	NA	NA	NA	NA
1613	Positive	Negative	Negative	Negative	NA	No	No	NA	<14%	70	0	0	0	Negative	0
1614	Positive	Positive	Negative	Negative	Negative	No	No	Luminal A	<14%	5	NA	NA	NA	NA	NA	H_KU-1614-1226865	WT
1615	Positive	Negative	Negative	Negative	Negative	No	No	NA	<14%	1	0	0	0	Negative	0
1616	Positive	Negative	Negative	Negative	Negative	No	No	NA	≥14%	10	2	5	2	Negative	0
1617	Negative	NA	Negative	NA	NA	NA	NA	NA	NA	1	NA	NA	NA	NA	NA
1618	Positive	NA	Negative	Negative	Negative	No	No	NA	≥14%	1	0	0	0	Negative	NA
1621	Negative	Positive	Negative	Negative	Positive	No	No	NA	<14%	NA	NA	NA	NA	NA	0
1622	Negative	Positive	Positive	Negative	Negative	No	No	NA	<14%	1	0	0	0	Negative	0
1623	Positive	Negative	Positive	Negative	Negative	No	No	NA	≥14%	5	3	10	6	Positive	0
1624	Negative	Negative	Negative	Positive	NA	Yes	Positive	NA	NA	NA	NA	NA	NA	NA	NA
1625	Negative	Positive	Negative	Negative	Negative	No	No	NA	≥14%	1	0	0	0	Negative	5
1628	Negative	Negative	Negative	Negative	Negative	Yes	No	NA	≥14%	15	NA	NA	NA	NA	3
1629	Positive	Positive	Negative	Negative	Negative	No	No	NA	<14%	5	0	0	0	Negative	3
1631	Positive	Negative	Negative	NA	Negative	No	No	NA	<14%	1	1	5	1	Negative	0
1632	Negative	Negative	Negative	Negative	Negative	Yes	No	NA	NA	1	NA	NA	NA	NA	0
1633	Negative	Negative	Negative	Negative	Negative	Yes	No	NA	NA	NA	NA	NA	NA	NA	5
1634	Negative	Negative	Positive	Negative	Negative	No	No	NA	NA	25	NA	NA	NA	NA	NA
1635	NA	Positive	Negative	Negative	Negative	No	No	NA	<14%	1	NA	NA	NA	NA	NA
1636	Positive	Positive	Negative	Negative	Negative	No	No	NA	≥14%	1	NA	NA	NA	NA	8
1638	Negative	Positive	Negative	NA	Negative	No	No	NA	NA	1	NA	NA	NA	NA	NA
1639	Positive	Positive	Negative	Negative	Negative	No	No	NA	≥14%	1	2	10	4	Negative	0
1640	Positive	Positive	Negative	Negative	Negative	No	No	NA	≥14%	10	NA	NA	NA	NA	0
1642	Positive	NA	Negative	Negative	Negative	No	No	NA	≥14%	5	NA	NA	NA	NA	NA
1643	Negative	Negative	Negative	Negative	Negative	Yes	No	NA	≥14%	1	0	0	0	Negative	0
1644	Negative	Positive	Negative	Negative	Negative	No	No	NA	<14%	1	1	15	2	Negative	0
1645	Negative	NA	Negative	Negative	Negative	NA	NA	NA	<14%	1	0	0	0	Negative	0
1646	Negative	Positive	Negative	Negative	Negative	No	No	NA	NA	20	3	75	12	Positive	1
1648	Positive	Negative	Negative	Negative	Negative	No	No	NA	<14%	1	2	25	4	Negative	0
1649	Negative	Negative	Negative	Negative	Negative	Yes	No	NA	≥14%	10	NA	NA	NA	NA	9
1650	Negative	NA	NA	Negative	NA	NA	NA	NA	NA	NA	3	30	6	Positive	NA
1651	Positive	Positive	Negative	Negative	Negative	No	No	NA	<14%	5	NA	NA	NA	NA	0
1653	Positive	Positive	Negative	Negative	Negative	No	No	NA	<14%	5	NA	NA	NA	NA	2
1654	Positive	Negative	Negative	Negative	Negative	No	No	NA	<14%	5	NA	NA	NA	NA	NA
1655	Negative	Negative	Negative	NA	NA	Yes	NA	NA	NA	NA	NA	NA	NA	NA	NA
1656	Negative	Negative	Positive	Negative	Negative	No	No	NA	≥14%	10	1	5	1	Negative	0
1657	Negative	Positive	Positive	Negative	Positive	No	No	NA	≥14%	15	NA	NA	NA	NA	3
1658	Positive	NA	Negative	NA	NA	No	NA	NA	<14%	NA	0	0	0	Negative	0
1659	Negative	Negative	Negative	Positive	Positive	Yes	Positive	NA	≥14%	5	3	90	12	Positive	0
1660	Positive	Positive	Negative	Negative	Negative	No	No	Luminal A	<14%	1	2	15	4	Negative	0
1661	Negative	Negative	Positive	Negative	Negative	No	No	NA	≥14%	15	0	0	0	Negative	2
1662	Positive	Positive	Negative	Negative	Negative	No	No	NA	<14%	5	NA	NA	NA	NA	NA
1663	Positive	Positive	Negative	Negative	Negative	No	No	NA	<14%	1	0	0	0	Negative	0
1664	Negative	Positive	Negative	Negative	Negative	No	No	NA	NA	15	NA	NA	NA	NA	NA
1665	Negative	Positive	Negative	Negative	NA	No	No	NA	NA	1	0	0	0	Negative	0
1666	Positive	Positive	Negative	Negative	NA	No	No	NA	<14%	5	NA	NA	NA	NA	0
1667	Positive	Positive	Negative	Negative	Negative	No	No	Luminal A	<14%	5	0	0	0	Negative	0	H_KU-1667-1316441	WT
1668	Positive	Negative	Negative	Negative	Negative	No	No	NA	<14%	1	NA	NA	NA	NA	2
1670	Positive	Positive	Negative	Negative	Negative	No	No	NA	<14%	1	0	0	0	Negative	0
1672	Positive	Positive	Negative	Negative	Negative	No	No	NA	<14%	1	0	0	0	Negative	0
1673	Positive	Positive	Negative	Negative	Negative	No	No	NA	<14%	5	0	0	0	Negative	0
1674	Negative	Negative	Negative	Negative	Positive	Yes	Positive	NA	<14%	1	0	0	0	Negative	0
1675	Positive	Positive	Negative	Negative	Negative	No	No	NA	<14%	1	0	0	0	Negative	0
1676	Positive	NA	Negative	Negative	Negative	No	No	NA	<14%	1	NA	NA	NA	NA	NA
1678	Negative	Negative	Positive	NA	NA	No	NA	NA	NA	NA	NA	NA	NA	NA	NA
1679	Negative	NA	NA	Negative	NA	NA	NA	NA	NA	1	NA	NA	NA	NA	NA
1680	Positive	Negative	Negative	NA	Negative	No	No	NA	<14%	1	NA	NA	NA	NA	0
1681	Positive	Positive	Negative	Negative	Negative	No	No	NA	<14%	1	0	0	0	Negative	0
1682	Positive	Positive	Negative	Negative	Negative	No	No	Luminal B	<14%	5	0	0	0	Negative	4	H_LV-1682-1316442	WT
1683	Positive	Positive	Negative	Negative	Negative	No	No	NA	<14%	1	0	0	0	Negative	0
1685	Negative	Negative	Negative	Negative	NA	Yes	No	NA	NA	NA	3	70	9	Positive	NA
1686	Positive	Positive	Negative	Negative	Negative	No	No	Luminal B	≥14%	5	2	20	4	Negative	0	H_KU-1686-1226870	WT
1687	Negative	Negative	Positive	Negative	Positive	No	No	NA	≥14%	1	3	15	6	Positive	0
1688	Positive	Positive	Negative	Negative	Negative	No	No	Luminal B	<14%	5	2	90	8	Positive	0	H_LV-1688-1316443	WT
1689	Negative	Negative	Negative	Negative	Negative	Yes	No	NA	≥14%	1	0	0	0	Negative	4
1690	Positive	Positive	Negative	Negative	Negative	No	No	NA	≥14%	5	0	0	0	Negative	4
1691	Positive	Positive	Negative	Negative	Negative	No	No	NA	≥14%	1	0	0	0	Negative	0
1692	Positive	Positive	Negative	Negative	NA	No	No	NA	<14%	20	1	10	2	Negative	5
1693	Negative	Positive	Negative	Negative	Negative	No	No	NA	<14%	1	2	20	4	Negative	0
1694	Positive	Positive	Negative	Negative	Negative	No	No	NA	≥14%	NA	0	0	0	Negative	10
1695	Negative	Negative	Negative	Positive	Positive	Yes	Positive	NA	≥14%	5	0	0	0	Negative	0
1696	Positive	Positive	Negative	Negative	Negative	No	No	NA	<14%	1	1	10	2	Negative	0
1697	Positive	Positive	Negative	Negative	Negative	No	No	NA	<14%	1	0	0	0	Negative	0
1698	Negative	Negative	Negative	NA	NA	Yes	NA	NA	NA	NA	0	0	0	Negative	0
1699	Negative	Negative	Positive	Negative	Negative	No	No	NA	<14%	35	0	0	0	Negative	23
1700	Negative	Positive	Negative	Negative	Negative	No	No	NA	<14%	1	0	0	0	Negative	0
1701	Negative	Negative	Negative	Negative	Negative	Yes	No	NA	NA	1	3	5	3	Negative	0
1702	Negative	NA	Negative	Negative	NA	NA	NA	NA	NA	1	0	0	0	Negative	0
1703	Positive	NA	Negative	Negative	NA	No	No	NA	NA	1	NA	NA	NA	NA	NA
1704	Negative	Negative	Negative	Negative	NA	Yes	No	NA	<14%	1	NA	NA	NA	NA	NA
1706	Negative	NA	Positive	NA	Negative	NA	NA	NA	NA	NA	NA	NA	NA	NA	0
1708	Positive	Negative	Negative	Negative	Negative	No	No	NA	<14%	1	2	20	4	Negative	3
1709	Negative	Negative	Negative	Negative	NA	Yes	No	NA	NA	25	NA	NA	NA	NA	NA
1710	Negative	Positive	Negative	Negative	Negative	No	No	NA	NA	NA	3	10	6	Positive	1
1711	Positive	Positive	Negative	Negative	Negative	No	No	NA	<14%	5	NA	NA	NA	NA	0
1712	Positive	NA	Negative	Negative	Negative	No	No	NA	<14%	1	NA	NA	NA	NA	NA
1713	Negative	Negative	Negative	Positive	NA	Yes	Positive	NA	≥14%	10	2	80	8	Positive	2
1715	Positive	Positive	Positive	Negative	Negative	No	No	NA	≥14%	1	2	5	2	Negative	2
1716	Positive	Positive	Negative	Negative	Negative	No	No	NA	<14%	5	2	10	4	Negative	3
1717	Negative	Negative	Negative	Negative	Positive	Yes	Positive	NA	≥14%	5	NA	NA	NA	NA	11
1718	Positive	NA	Negative	Negative	Negative	No	No	NA	<14%	1	0	0	0	Negative	0
1719	Positive	Negative	Negative	Negative	Negative	No	No	Luminal A	<14%	1	0	0	0	Negative	0	H_LV-1719-1226871	WT
1720	Positive	Positive	Negative	Negative	Negative	No	No	NA	<14%	1	NA	NA	NA	NA	0
1721	Negative	Negative	Negative	Negative	Positive	Yes	Positive	NA	<14%	5	3	90	12	Positive	1
1722	Positive	Negative	Negative	Positive	Negative	No	No	NA	<14%	1	2	20	4	Negative	0
1723	NA	NA	Negative	NA	NA	NA	NA	NA	NA	NA	NA	NA	NA	NA	0
1724	Positive	Negative	Positive	Negative	Negative	No	No	NA	≥14%	1	3	5	3	Negative	0
1725	Negative	Negative	Negative	Negative	Negative	Yes	No	NA	<14%	1	3	20	6	Positive	0
1726	Negative	Negative	Negative	Positive	Positive	Yes	Positive	NA	≥14%	5	0	0	0	Negative	6
1727	Negative	NA	NA	Negative	NA	NA	NA	NA	NA	NA	NA	NA	NA	NA	NA
1728	Positive	Positive	Negative	Negative	Negative	No	No	NA	≥14%	1	3	10	6	Positive	0
1730	Positive	Negative	Positive	Negative	Negative	No	No	NA	<14%	1	0	0	0	Negative	NA
1731	Negative	Negative	Negative	Negative	Negative	Yes	No	NA	NA	1	NA	NA	NA	NA	0
1732	Negative	Negative	Negative	Positive	Positive	Yes	Positive	NA	≥14%	25	NA	NA	NA	NA	0
1733	Positive	Positive	Negative	Negative	Negative	No	No	NA	≥14%	1	0	0	0	Negative	0
1734	Positive	Negative	Negative	Negative	Negative	No	No	NA	≥14%	5	1	5	1	Negative	12	H_KU-15030-131644	WT
1735	Negative	Negative	Negative	Negative	Negative	Yes	No	NA	≥14%	1	0	0	0	Negative	13
1736	Positive	Negative	Negative	Negative	Negative	No	No	Luminal A	<14%	1	0	0	0	Negative	0
1737	Positive	Positive	Negative	Negative	Negative	No	No	NA	≥14%	1	3	30	6	Positive	0
1740	Positive	Positive	Negative	Negative	Negative	No	No	NA	≥14%	1	0	0	0	Negative	0
1741	Positive	Positive	Negative	Negative	Negative	No	No	NA	<14%	1	NA	NA	NA	NA	0
1742	Negative	Negative	Negative	NA	NA	Yes	NA	NA	NA	NA	NA	NA	NA	NA	5
1743	Negative	NA	Negative	NA	Negative	NA	NA	NA	NA	1	NA	NA	NA	NA	0
1744	Positive	Positive	Negative	Negative	Negative	No	No	NA	<14%	1	3	20	6	Positive	0
1745	Positive	Positive	Negative	Negative	Negative	No	No	Luminal A	<14%	1	NA	NA	NA	NA	0	H_KU-1745-1226872	WT
1747	Negative	NA	NA	NA	NA	NA	NA	NA	NA	NA	0	0	0	Negative	NA
1748	Positive	Positive	Negative	Negative	Negative	No	No	NA	<14%	1	0	0	0	Negative	0
1749	Positive	NA	Negative	Negative	Negative	No	No	NA	<14%	1	NA	NA	NA	NA	0
1750	Positive	Positive	Negative	Negative	Negative	No	No	Luminal B	<14%	5	2	35	6	Positive	0	H_KU-1750-1316445	WT
1751	Positive	Positive	Negative	Negative	Negative	No	No	NA	≥14%	1	2	5	2	Negative	0
1752	Positive	Negative	Positive	Negative	Negative	No	No	NA	<14%	5	0	0	0	Negative	0
1753	Positive	Negative	Negative	Negative	Negative	No	No	Luminal B	≥14%	5	NA	NA	NA	NA	0
1754	Positive	Positive	Negative	Negative	Negative	No	No	NA	<14%	15	2	70	6	Positive	0
1755	Positive	Positive	Negative	Negative	Negative	No	No	NA	≥14%	1	2	5	2	Negative	6
1756	Negative	NA	Negative	NA	NA	NA	NA	NA	NA	NA	NA	NA	NA	NA	0
1757	Negative	Negative	Negative	Positive	NA	Yes	Positive	NA	<14%	5	NA	NA	NA	NA	0
1758	Positive	Positive	Negative	Negative	Negative	No	No	Luminal B	<14%	5	1	10	2	Negative	24	H_KU-1758-1307708	WT
1759	Negative	Negative	Positive	NA	NA	No	NA	NA	NA	NA	NA	NA	NA	NA	0
1760	Negative	Negative	Negative	Negative	NA	Yes	No	NA	NA	NA	NA	NA	NA	NA	0
1761	Negative	Positive	Negative	NA	NA	No	NA	NA	NA	NA	NA	NA	NA	NA	4
1762	Positive	Negative	Negative	Negative	Negative	No	No	Luminal A	<14%	1	2	60	6	Positive	0
1763	Positive	Positive	Negative	Negative	Negative	No	No	NA	≥14%	1	NA	NA	NA	NA	0
1764	Positive	Positive	Negative	Negative	Negative	No	No	NA	<14%	1	2	55	6	Positive	3
1765	Negative	Negative	Negative	Positive	NA	Yes	Positive	NA	≥14%	5	NA	NA	NA	NA	NA
1766	Positive	Negative	Negative	Negative	Negative	No	No	Luminal B	<14%	5	2	30	4	Negative	12
1767	Positive	Negative	Negative	Negative	Negative	No	No	NA	<14%	1	0	0	0	Negative	1
1768	Positive	Positive	Negative	Negative	Negative	No	No	NA	NA	NA	NA	NA	NA	NA	NA
1769	Positive	Positive	Negative	Negative	Positive	No	No	NA	<14%	1	NA	NA	NA	NA	0
1770	Positive	Positive	Negative	Negative	Negative	No	No	NA	<14%	5	NA	NA	NA	NA	6
1771	Negative	Negative	Positive	Negative	Positive	No	No	NA	<14%	5	NA	NA	NA	NA	0
1772	Positive	Positive	Negative	Negative	Negative	No	No	NA	≥14%	1	NA	NA	NA	NA	2
1773	Negative	Negative	Negative	Positive	Positive	Yes	Positive	NA	≥14%	15	2	10	4	Negative	3
1774	Positive	Positive	Negative	Negative	Negative	No	No	NA	≥14%	1	3	30	6	Positive	1
1775	Negative	Negative	Negative	Negative	Positive	Yes	Positive	NA	<14%	1	NA	NA	NA	NA	0
1776	Positive	Negative	Negative	Negative	Negative	No	No	NA	≥14%	1	3	5	3	Negative	0
1778	Negative	Negative	Negative	Positive	Negative	Yes	Positive	NA	≥14%	15	2	60	6	Positive	2
1779	Positive	Positive	Negative	NA	NA	No	NA	Luminal A	<14%	NA	2	40	6	Positive	1
1780	Positive	Negative	Negative	Negative	Negative	No	No	NA	<14%	1	NA	NA	NA	NA	0
1782	Positive	Positive	Positive	Negative	Negative	No	No	Luminal A	≥14%	10	2	65	6	Positive	3	H_KU-1782-1226876	missense	M2442V	MutationAssessor: impact: neutral, score: 0.6;SIFT: impact: tolerated, score: 0.36;Polyphen-2: impact: benign, score: 0.007	Missense_Mutation	SNP	8	48752704	48752704	T	C
1783	Positive	NA	Negative	Negative	Negative	No	No	NA	≥14%	1	NA	NA	NA	NA	0	H_KU-1783-1307709	WT
1786	Positive	Negative	Negative	Negative	Negative	No	No	NA	≥14%	1	NA	NA	NA	NA	0
1787	Positive	Positive	Negative	Negative	Negative	No	No	NA	<14%	15	NA	NA	NA	NA	16
1788	Positive	Negative	Negative	Negative	Negative	No	No	NA	<14%	5	0	0	0	Negative	0
1789	Positive	NA	NA	Negative	Negative	NA	NA	NA	<14%	5	2	5	2	Negative	1
1790	Positive	Positive	Negative	Negative	Negative	No	No	Luminal A	<14%	1	1	10	2	Negative	0
1791	Negative	NA	NA	Negative	Negative	NA	NA	NA	≥14%	5	3	80	12	Positive	NA
1792	Positive	Negative	Negative	Negative	Negative	No	No	NA	<14%	1	NA	NA	NA	NA	0	H_LV-1792-1226878	WT
1793	Positive	Positive	Negative	Negative	Negative	No	No	NA	≥14%	5	NA	NA	NA	NA	0
1794	Positive	Negative	Negative	Negative	Negative	No	No	NA	≥14%	1	0	0	0	Negative	0
1795	Positive	Positive	Negative	Negative	Negative	No	No	NA	<14%	1	NA	NA	NA	NA	0
1796	Positive	Positive	Negative	Negative	Negative	No	No	NA	<14%	1	0	0	0	Negative	0
1797	Positive	Negative	Negative	Negative	Negative	No	No	Luminal B	≥14%	1	NA	NA	NA	NA	1
1799	Positive	Positive	Negative	Negative	Negative	No	No	NA	≥14%	1	1	10	2	Negative	0
1801	Positive	Positive	Negative	NA	NA	No	NA	NA	NA	NA	3	20	6	Positive	0
1802	Positive	Positive	Negative	Negative	Negative	No	No	NA	≥14%	1	3	30	6	Positive	1
1804	Positive	Negative	Negative	Negative	Negative	No	No	Luminal A	<14%	5	1	5	1	Negative	0
1805	Positive	Negative	Negative	Negative	Negative	No	No	NA	<14%	1	2	20	4	Negative	0
1807	Positive	Positive	Negative	NA	NA	No	NA	NA	NA	10	NA	NA	NA	NA	0
1808	Positive	Positive	Negative	NA	NA	No	NA	NA	<14%	NA	0	0	0	Negative	0
1809	Positive	Positive	Negative	Negative	Negative	No	No	Luminal B	<14%	5	3	5	3	Negative	3	H_KU-1809-1226880	WT
1812	Positive	Negative	Negative	Negative	Negative	No	No	Luminal A	<14%	1	0	0	0	Negative	0	H_KU-1812-1307711	missense	I2549T	MutationAssessor: impact: low, score: 1.555;SIFT: impact: tolerated, score: 0.49;Polyphen-2: impact: benign, score: 0.029	Missense_Mutation	SNP	8	48749885	48749885	A	G
1814	Positive	Positive	Negative	Negative	Negative	No	No	NA	≥14%	1	2	5	2	Negative	0
1815	Negative	Negative	Negative	Positive	Positive	Yes	Positive	NA	≥14%	15	3	30	6	Positive	6
1817	Negative	Negative	Negative	Negative	Negative	Yes	No	NA	NA	NA	NA	NA	NA	NA	NA
1818	Positive	NA	Negative	Negative	Negative	No	No	Luminal A	≥14%	1	0	0	0	Negative	0
1819	Negative	Negative	Negative	Negative	Negative	Yes	No	NA	≥14%	5	0	0	0	Negative	1
1820	Negative	Positive	Positive	Negative	Positive	No	No	NA	≥14%	1	NA	NA	NA	NA	NA
1821	Positive	Positive	Negative	NA	Positive	No	No	NA	<14%	1	NA	NA	NA	NA	0
1822	Positive	Positive	Negative	Negative	Negative	No	No	Luminal A	<14%	1	0	0	0	Negative	0	H_KU-1822-1316449	WT
1823	Positive	Positive	Negative	Negative	Negative	No	No	NA	<14%	5	0	0	0	Negative	0
1824	Positive	Positive	Negative	Negative	Negative	No	No	NA	≥14%	5	0	0	0	Negative	0
1825	Positive	Positive	Negative	Negative	Negative	No	No	Luminal A	<14%	5	1	10	2	Negative	0
1826	Positive	Positive	Negative	Negative	Negative	No	No	Luminal A	<14%	1	NA	NA	NA	NA	0
1827	Positive	Positive	Negative	Negative	NA	No	No	Luminal A	<14%	1	NA	NA	NA	NA	0	H_KU-1827-1307712	WT
1828	Positive	Positive	Negative	Negative	Negative	No	No	NA	<14%	1	NA	NA	NA	NA	NA
1829	Positive	NA	Negative	Negative	Negative	No	No	NA	<14%	1	1	5	1	Negative	0
1830	Positive	Negative	Negative	Negative	Negative	No	No	Luminal A	<14%	1	0	0	0	Negative	0	H_KU-1830-1316452	WT
1831	Positive	Positive	Negative	NA	NA	No	NA	NA	≥14%	1	0	0	0	Negative	0
1832	Negative	Positive	Negative	Negative	Negative	No	No	NA	<14%	10	NA	NA	NA	NA	0
1834	Positive	Positive	Negative	Negative	Negative	No	No	NA	<14%	1	0	0	0	Negative	3
1835	Positive	Positive	Negative	Negative	Negative	No	No	NA	<14%	5	0	0	0	Negative	2
1836	Negative	Negative	Negative	Negative	NA	Yes	No	NA	≥14%	10	3	10	6	Positive	0
1837	Positive	Positive	Negative	Negative	Negative	No	No	NA	<14%	1	NA	NA	NA	NA	1
1838	Negative	Negative	Negative	Positive	Negative	Yes	Positive	NA	≥14%	20	3	30	6	Positive	2
1839	Positive	Positive	Negative	Negative	Negative	No	No	NA	<14%	1	NA	NA	NA	NA	0
1840	Positive	Positive	Negative	NA	NA	No	NA	NA	<14%	5	NA	NA	NA	NA	2
1841	Positive	Negative	Negative	Negative	Negative	No	No	NA	<14%	1	NA	NA	NA	NA	0
1842	Positive	Positive	Negative	Negative	Negative	No	No	NA	≥14%	5	0	0	0	Negative	0
1843	Negative	Negative	Negative	Negative	Positive	Yes	Positive	Basal-like	≥14%	1	2	5	2	Negative	0
1844	Positive	Positive	Negative	Negative	Negative	No	No	NA	<14%	1	2	30	4	Negative	0	H_KU-1844-1316454	WT
1845	Positive	Positive	Negative	NA	NA	No	NA	NA	NA	NA	NA	NA	NA	NA	NA
1846	Negative	Negative	Negative	Negative	Positive	Yes	Positive	NA	≥14%	5	NA	NA	NA	NA	0
1849	Positive	Negative	Negative	Negative	Positive	No	No	Luminal A	≥14%	5	2	5	2	Negative	0
1851	Positive	Positive	Negative	Negative	Negative	No	No	NA	<14%	1	0	0	0	Negative	0
1852	Positive	Positive	Negative	Negative	Negative	No	No	NA	≥14%	5	0	0	0	Negative	4
1853	Negative	NA	Negative	Negative	Positive	NA	NA	NA	NA	1	NA	NA	NA	NA	NA
1854	Positive	Positive	Negative	Negative	Negative	No	No	NA	≥14%	1	NA	NA	NA	NA	0
1855	Positive	Positive	Negative	Negative	Negative	No	No	NA	<14%	1	NA	NA	NA	NA	0
1856	Positive	Positive	Negative	NA	Negative	No	No	Luminal A	<14%	1	NA	NA	NA	NA	0	H_KU-1856-1316455	WT
1857	Negative	Negative	Negative	NA	NA	Yes	NA	NA	NA	NA	NA	NA	NA	NA	NA
1858	Positive	Positive	Negative	NA	NA	No	NA	Luminal A	NA	NA	0	0	0	Negative	1	H_LV-1858-1316456	missense	E3537Q	MutationAssessor: impact: medium, score: 3.02;SIFT: impact: deleterious, score: 0.01;Polyphen-2: impact: probably_damaging, score: 0.999	Missense_Mutation	SNP	8	48706909	48706909	C	G
1859	Negative	Negative	Negative	Negative	Positive	Yes	Positive	Basal-like	≥14%	5	2	5	2	Negative	2
1860	Negative	Positive	Negative	Negative	Positive	No	No	NA	≥14%	5	3	20	6	Positive	0
1861	Positive	Positive	Negative	Negative	Negative	No	No	NA	<14%	1	NA	NA	NA	NA	6
1862	Negative	Positive	Negative	Negative	NA	No	No	NA	<14%	NA	0	0	0	Negative	NA
1863	Positive	Positive	Negative	Negative	Negative	No	No	NA	≥14%	1	NA	NA	NA	NA	0
1864	Positive	Positive	Negative	Negative	Negative	No	No	NA	≥14%	1	3	30	6	Positive	0
1865	Positive	Positive	Negative	Negative	Negative	No	No	Luminal A	<14%	1	2	45	6	Positive	0
1866	Negative	Negative	Negative	Positive	Negative	Yes	Positive	NA	≥14%	30	3	70	9	Positive	8
1867	Negative	Negative	Negative	Negative	NA	Yes	No	NA	≥14%	30	NA	NA	NA	NA	NA
1868	Positive	Positive	Negative	Negative	Negative	No	No	NA	<14%	1	NA	NA	NA	NA	0
1869	Positive	Positive	Negative	Negative	Negative	No	No	NA	≥14%	1	NA	NA	NA	NA	0
1870	Positive	Positive	Negative	Negative	Negative	No	No	Luminal A	NA	1	0	0	0	Negative	0	H_KU-1870-1226887	WT
1871	Positive	Positive	Negative	Negative	Negative	No	No	NA	<14%	5	2	70	6	Positive	3
1872	Positive	Negative	Negative	Negative	Negative	No	No	NA	≥14%	1	NA	NA	NA	NA	1	H_LV-1872-1316457	WT
1873	Negative	Negative	Negative	NA	NA	Yes	NA	NA	NA	NA	NA	NA	NA	NA	NA
1875	Negative	Negative	Negative	Negative	Negative	Yes	No	NA	≥14%	15	NA	NA	NA	NA	1
1876	Negative	NA	Negative	Positive	Positive	NA	NA	NA	<14%	15	NA	NA	NA	NA	NA
1877	Positive	Negative	Negative	Negative	Negative	No	No	Luminal B	<14%	1	NA	NA	NA	NA	0	H_KU-1877-1316458	WT
1878	Negative	Negative	Negative	Negative	Negative	Yes	No	NA	≥14%	1	NA	NA	NA	NA	0
1881	Negative	Negative	Positive	Negative	Negative	No	No	NA	≥14%	5	NA	NA	NA	NA	0
1882	Positive	Positive	Negative	Negative	Negative	No	No	Luminal B	≥14%	1	3	80	12	Positive	0	H_KU-1882-1226889	WT
1883	Negative	Negative	Negative	NA	NA	Yes	NA	NA	NA	NA	NA	NA	NA	NA	NA
1884	Positive	Positive	Negative	Negative	Negative	No	No	NA	<14%	1	0	0	0	Negative	0
1885	Positive	Positive	Negative	Negative	Negative	No	No	NA	<14%	1	1	20	2	Negative	2
1886	Negative	Negative	Negative	Negative	Positive	Yes	Positive	NA	≥14%	1	0	0	0	Negative	0
1887	Negative	Positive	Negative	Negative	Negative	No	No	NA	≥14%	10	0	0	0	Negative	0
1888	Negative	Negative	Negative	Negative	Negative	Yes	No	NA	≥14%	80	2	20	4	Negative	0
1889	Positive	Positive	Negative	Negative	Negative	No	No	NA	≥14%	1	NA	NA	NA	NA	3
1890	Positive	Negative	Negative	Negative	Negative	No	No	NA	≥14%	1	0	0	0	Negative	0
1891	Negative	Negative	Negative	Negative	Negative	Yes	No	NA	≥14%	1	0	0	0	Negative	0
1892	Negative	Negative	Positive	Positive	Positive	No	No	NA	≥14%	30	NA	NA	NA	NA	0
1894	Positive	Positive	Negative	Negative	Negative	No	No	NA	≥14%	1	2	5	2	Negative	0
1895	Negative	Negative	Negative	Negative	Negative	Yes	No	NA	NA	NA	NA	NA	NA	NA	0
1896	Negative	Negative	Positive	Negative	Positive	No	No	NA	≥14%	15	3	20	6	Positive	0
1897	Negative	Negative	Negative	Negative	NA	Yes	No	NA	≥14%	20	NA	NA	NA	NA	NA
1898	Negative	Negative	Negative	NA	NA	Yes	NA	NA	<14%	1	NA	NA	NA	NA	0
1899	Positive	NA	Negative	NA	NA	No	NA	NA	≥14%	5	2	20	4	Negative	0
1900	Positive	Positive	Negative	Negative	Negative	No	No	Luminal A	<14%	5	NA	NA	NA	NA	2	H_KU-1900-1316459	WT
1901	Positive	NA	NA	NA	NA	NA	NA	NA	≥14%	1	NA	NA	NA	NA	NA
1902	Positive	Positive	Negative	Negative	Negative	No	No	Luminal A	<14%	1	2	10	4	Negative	2	H_LV-1902-1316460	WT
1904	Positive	NA	Negative	Negative	Negative	No	No	Luminal B	≥14%	5	NA	NA	NA	NA	0
1905	Positive	Positive	Negative	Negative	Negative	No	No	NA	≥14%	5	3	70	9	Positive	0
1906	Positive	Positive	Negative	Negative	Negative	No	No	Luminal A	<14%	1	0	0	0	Negative	0	H_LV-1906-1316461	WT
1907	Positive	Negative	Negative	Negative	Negative	No	No	NA	≥14%	15	NA	NA	NA	NA	2	H_LV-1907-1316462	WT
1908	Positive	Negative	Negative	Negative	Negative	No	No	NA	<14%	5	NA	NA	NA	NA	0
1909	Positive	Positive	Negative	Negative	Negative	No	No	NA	≥14%	1	NA	NA	NA	NA	0	H_LV-1909-1316463	missense	C2583R	MutationAssessor: impact: medium, score: 2.815;SIFT: impact: deleterious, score: 0;Polyphen-2: impact: probably_damaging, score: 0.997	Missense_Mutation	SNP	8	48749784	48749784	A	G
1911	Positive	Positive	Negative	Negative	Negative	No	No	NA	≥14%	5	3	45	9	Positive	0
1913	Positive	Positive	Negative	Negative	Negative	No	No	NA	<14%	1	1	20	2	Negative	0
1914	Positive	Negative	Negative	Negative	Negative	No	No	Luminal B	<14%	1	0	0	0	Negative	0	H_LV-1914-1316464	WT
1915	Negative	Negative	Negative	Negative	Negative	Yes	No	NA	<14%	1	2	20	4	Negative	0
1916	Positive	Positive	Negative	NA	Negative	No	No	NA	<14%	1	NA	NA	NA	NA	0	H_KU-15347-131646	WT
1917	Positive	Positive	Negative	NA	NA	No	NA	NA	NA	NA	NA	NA	NA	NA	10
1918	Positive	Positive	Negative	NA	Negative	No	No	Luminal B	≥14%	65	NA	NA	NA	NA	6	H_KU-1918-1226455	WT
1919	Negative	Negative	Negative	Negative	Positive	Yes	Positive	NA	≥14%	5	2	5	2	Negative	0
1920	Positive	Positive	Negative	Negative	Negative	No	No	NA	<14%	1	3	5	3	Negative	0
1921	Negative	NA	Negative	NA	NA	NA	NA	NA	NA	NA	NA	NA	NA	NA	NA
1922	Negative	Negative	Negative	Negative	Negative	Yes	No	NA	≥14%	1	NA	NA	NA	NA	NA
1923	Negative	Positive	Positive	NA	NA	No	NA	NA	NA	NA	NA	NA	NA	NA	NA
1924	Positive	Positive	Negative	Negative	Negative	No	No	NA	<14%	1	0	0	0	Negative	4
1926	Positive	Positive	Negative	Negative	Negative	No	No	NA	<14%	1	0	0	0	Negative	0
1927	Positive	Positive	Negative	Negative	Negative	No	No	NA	≥14%	1	1	5	1	Negative	0
1928	Positive	Positive	Negative	Negative	Negative	No	No	NA	≥14%	10	3	5	3	Negative	0	H_KU-15378-131646	WT
1930	Negative	Negative	Positive	Negative	NA	No	No	NA	NA	NA	NA	NA	NA	NA	16
1932	Negative	Negative	Positive	Negative	Negative	No	No	NA	≥14%	5	0	0	0	Negative	4
1933	Positive	Positive	Negative	Negative	Negative	No	No	NA	≥14%	1	0	0	0	Negative	4
1934	Negative	Negative	Positive	Positive	Positive	No	No	NA	≥14%	5	2	10	4	Negative	0
1935	Negative	Negative	Negative	Negative	NA	Yes	No	NA	≥14%	1	NA	NA	NA	NA	0
1936	Positive	Negative	Negative	NA	Negative	No	No	NA	NA	NA	NA	NA	NA	NA	0
1937	Positive	Positive	Negative	Negative	Negative	No	No	NA	≥14%	1	0	0	0	Negative	0
1939	Negative	Negative	Negative	NA	NA	Yes	NA	NA	NA	NA	0	0	0	Negative	NA
1941	Positive	Positive	Negative	Negative	Negative	No	No	NA	<14%	1	NA	NA	NA	NA	0
1943	Negative	Negative	Positive	Negative	Negative	No	No	NA	≥14%	1	3	65	9	Positive	0
1944	Positive	Negative	Negative	Negative	Negative	No	No	Luminal B	≥14%	1	2	50	6	Positive	0	H_KU-1944-1226893	WT
1945	Positive	Positive	Negative	Negative	Negative	No	No	NA	<14%	5	0	0	0	Negative	0
1946	Positive	Positive	Negative	Negative	NA	No	No	NA	<14%	10	0	0	0	Negative	3
1947	Positive	Positive	Negative	Negative	Negative	No	No	NA	≥14%	1	NA	NA	NA	NA	14
1948	Negative	Negative	Negative	Negative	Negative	Yes	No	NA	≥14%	15	2	50	6	Positive	0
1949	Positive	Negative	Negative	Negative	Negative	No	No	Her2-Enriched	≥14%	1	0	0	0	Negative	2	H_LV-1949-1226894	WT
1951	Positive	Positive	Negative	Negative	Negative	No	No	NA	<14%	1	2	40	6	Positive	0
1952	Negative	Negative	Negative	Positive	Negative	Yes	Positive	NA	≥14%	1	NA	NA	NA	NA	0
1953	Positive	Positive	Negative	Negative	Negative	No	No	NA	≥14%	1	2	30	4	Negative	5
1955	Positive	Positive	Negative	Negative	Negative	No	No	NA	<14%	1	2	10	4	Negative	1
1956	Positive	Negative	Negative	Negative	Negative	No	No	Luminal A	≥14%	1	NA	NA	NA	NA	0	H_KU-1956-1226895	WT
1958	Negative	Positive	Negative	NA	NA	No	NA	NA	NA	1	3	10	6	Positive	0
1959	Positive	Positive	Negative	Negative	Negative	No	No	Luminal B	≥14%	5	2	10	4	Negative	0	H_LV-1959-1226896	WT
1960	Positive	Positive	Negative	Negative	Negative	No	No	Luminal A	≥14%	5	1	5	1	Negative	0	H_LV-1960-1320460	WT
1961	Positive	Negative	Negative	Negative	Negative	No	No	Luminal B	≥14%	1	0	0	0	Negative	0	H_KU-1961-1307714	WT
1962	Negative	Negative	Negative	NA	NA	Yes	NA	NA	NA	1	NA	NA	NA	NA	NA
1963	Positive	Positive	Negative	Negative	Negative	No	No	NA	NA	1	NA	NA	NA	NA	0
1964	Positive	Positive	Negative	Negative	Negative	No	No	NA	<14%	1	2	5	2	Negative	0
1965	Positive	Positive	Negative	NA	Negative	No	No	Luminal B	<14%	1	NA	NA	NA	NA	NA	H_KU-1965-1320461	WT
1966	Negative	Negative	Positive	Negative	Negative	No	No	NA	<14%	15	NA	NA	NA	NA	5
1967	Positive	Positive	Negative	NA	NA	No	NA	NA	NA	NA	NA	NA	NA	NA	NA
1968	Positive	Negative	Negative	Negative	NA	No	No	NA	<14%	5	2	5	2	Negative	0
1969	Positive	NA	Negative	NA	NA	No	NA	NA	NA	NA	NA	NA	NA	NA	2
1970	Positive	Positive	Negative	Negative	Negative	No	No	NA	<14%	5	0	0	0	Negative	4
1972	Positive	Negative	Negative	NA	NA	No	NA	NA	NA	NA	0	0	0	Negative	0	H_LV-1972-1226898	WT
1973	Positive	Positive	Negative	Negative	Negative	No	No	Luminal B	≥14%	5	0	0	0	Negative	3	H_LV-1973-1320462	WT
1974	Positive	Positive	Negative	Negative	Negative	No	No	NA	≥14%	5	0	0	0	Negative	0
1975	Negative	Negative	Positive	Negative	Negative	No	No	NA	≥14%	5	3	90	12	Positive	0
1976	Positive	Positive	Negative	Negative	Negative	No	No	NA	≥14%	1	2	5	2	Negative	0
1977	Positive	NA	Negative	NA	Negative	No	No	NA	NA	NA	NA	NA	NA	NA	NA
1978	Positive	Positive	Negative	Negative	Negative	No	No	NA	≥14%	5	3	70	9	Positive	0
1979	Positive	Negative	Positive	Negative	Negative	No	No	NA	<14%	5	3	10	6	Positive	0
1980	Positive	Positive	Negative	Negative	Negative	No	No	NA	≥14%	5	2	5	2	Negative	0
1981	Positive	Positive	Negative	Positive	NA	No	No	NA	<14%	5	3	80	12	Positive	0
1982	Negative	NA	Negative	NA	Negative	NA	NA	NA	NA	NA	NA	NA	NA	NA	NA
1983	Positive	Positive	Positive	Negative	Negative	No	No	NA	≥14%	10	NA	NA	NA	NA	12
1984	Positive	Positive	Negative	Negative	Negative	No	No	NA	<14%	1	3	10	6	Positive	2
1985	Positive	Positive	Negative	Negative	Negative	No	No	NA	<14%	1	3	5	3	Negative	3
1986	Positive	Positive	Negative	Negative	Negative	No	No	NA	≥14%	5	NA	NA	NA	NA	0
1987	Negative	Negative	Negative	Negative	Negative	Yes	No	NA	NA	45	NA	NA	NA	NA	5
1988	Negative	NA	NA	NA	NA	NA	NA	NA	NA	1	NA	NA	NA	NA	1
1989	Negative	Negative	NA	Negative	Negative	NA	NA	NA	≥14%	5	2	5	2	Negative	NA
1991	Negative	Negative	NA	Negative	Negative	NA	NA	NA	<14%	NA	3	40	9	Positive	NA
1992	Negative	Negative	NA	NA	NA	NA	NA	NA	NA	1	NA	NA	NA	NA	NA
1993	Positive	Negative	Negative	Negative	Negative	No	No	NA	<14%	5	2	50	6	Positive	0
1994	Positive	Positive	Negative	NA	NA	No	NA	NA	<14%	1	NA	NA	NA	NA	0
1995	Negative	Negative	Negative	Negative	Negative	Yes	No	NA	≥14%	20	2	5	2	Negative	8
1997	Positive	NA	Positive	NA	Negative	No	No	NA	NA	NA	NA	NA	NA	NA	NA	H_KU-15487-132046	WT
1999	Positive	Positive	Negative	Negative	Negative	No	No	Luminal B	<14%	NA	3	60	9	Positive	0	H_KU-1999-1320464	WT
2000	Positive	Positive	Negative	Negative	Negative	No	No	Luminal B	≥14%	1	NA	NA	NA	NA	0
2001	Positive	Positive	Negative	Negative	Negative	No	No	NA	≥14%	1	2	40	6	Positive	2
2002	Positive	Positive	Negative	Negative	Negative	No	No	NA	<14%	1	1	10	2	Negative	0
2003	Negative	Positive	Negative	NA	NA	No	NA	NA	NA	NA	2	10	4	Negative	2
2004	Positive	Positive	Negative	Negative	Negative	No	No	NA	≥14%	5	1	5	1	Negative	16
2005	Positive	Positive	Negative	NA	NA	No	NA	NA	NA	1	3	50	9	Positive	0	H_LV-2005-1320465	WT
2007	Positive	Positive	Negative	Negative	Negative	No	No	Luminal A	≥14%	1	0	0	0	Negative	0	H_LV-2007-1320466	WT
2008	Negative	Negative	Negative	Negative	Negative	Yes	No	NA	≥14%	10	2	10	4	Negative	14
2009	Positive	Negative	Negative	Negative	Negative	No	No	Luminal B	≥14%	5	NA	NA	NA	NA	0
2010	Negative	Negative	Negative	Negative	NA	Yes	No	NA	NA	NA	NA	NA	NA	NA	NA
2011	Positive	Positive	Negative	NA	Negative	No	No	NA	<14%	1	0	0	0	Negative	0
2012	Positive	Positive	Negative	Negative	Negative	No	No	Luminal B	≥14%	1	0	0	0	Negative	0	H_KU-2012-1320467	WT
2013	Positive	Negative	Negative	Negative	Negative	No	No	Luminal B	≥14%	1	0	0	0	Negative	1	H_KU-2013-1320468	WT
2016	Positive	Positive	Negative	Negative	Negative	No	No	Luminal A	<14%	1	0	0	0	Negative	0	H_LV-2016-1320469	WT
2017	Positive	Positive	Negative	Negative	Negative	No	No	NA	<14%	10	2	40	6	Positive	NA
2018	Positive	Positive	Negative	Negative	Negative	No	No	NA	<14%	5	0	0	0	Negative	0
2019	Positive	Positive	Negative	NA	Negative	No	No	Luminal B	NA	1	0	0	0	Negative	2
2020	Positive	NA	Negative	Negative	NA	No	No	NA	<14%	1	2	55	6	Positive	NA
2022	Negative	NA	Negative	Positive	Positive	NA	NA	NA	≥14%	25	3	15	6	Positive	NA
2023	Positive	NA	Negative	NA	Negative	No	No	NA	<14%	1	NA	NA	NA	NA	NA
2024	Positive	Negative	Negative	Negative	Negative	No	No	NA	≥14%	1	0	0	0	Negative	0
2025	Negative	NA	Negative	NA	NA	NA	NA	NA	NA	NA	NA	NA	NA	NA	NA
2026	Positive	Positive	Negative	Negative	Negative	No	No	Luminal B	≥14%	5	NA	NA	NA	NA	0
2027	Positive	Positive	Negative	Negative	Negative	No	No	NA	NA	1	NA	NA	NA	NA	3	H_LV-2027-1320470	WT
2031	Positive	Positive	Negative	Negative	Negative	No	No	Luminal A	≥14%	1	2	5	2	Negative	0	H_KU-2031-1320471	WT
2032	Positive	Positive	Negative	Negative	Negative	No	No	NA	<14%	5	2	10	4	Negative	0	H_KU-2032-1320472	WT
2033	Positive	Positive	Positive	Negative	Negative	No	No	NA	≥14%	10	2	10	4	Negative	0
2034	Positive	Positive	Negative	Negative	NA	No	No	NA	≥14%	20	NA	NA	NA	NA	NA
2035	Positive	Negative	Positive	Negative	Negative	No	No	Luminal B	≥14%	1	0	0	0	Negative	0	H_KU-2035-1226280	WT
2036	Positive	NA	Negative	Negative	Negative	No	No	Luminal A	NA	NA	NA	NA	NA	NA	0	H_KU-2036-1320473	silent
2037	Positive	Negative	Negative	Positive	Negative	No	No	NA	≥14%	5	2	10	4	Negative	0
2038	Negative	Negative	Positive	Negative	Negative	No	No	NA	<14%	20	2	60	6	Positive	0
2039	Negative	Positive	Positive	Negative	Negative	No	No	NA	≥14%	1	NA	NA	NA	NA	NA
2040	Positive	Positive	Negative	Negative	Negative	No	No	NA	<14%	1	2	80	8	Positive	0	H_KU-2040-1226905	silent
2041	Positive	Positive	Negative	Negative	Negative	No	No	NA	<14%	5	0	0	0	Negative	1
2042	Positive	Negative	Negative	Negative	Negative	No	No	NA	≥14%	20	3	15	6	Positive	5
2043	Positive	NA	Negative	Negative	Negative	No	No	Luminal B	≥14%	1	0	0	0	Negative	0	H_KU-2043-1226281	WT
2044	Positive	Negative	Negative	Negative	Negative	No	No	NA	≥14%	1	0	0	0	Negative	1
2045	Positive	Negative	Negative	Negative	Negative	No	No	NA	<14%	1	NA	NA	NA	NA	0
2047	Positive	Positive	Negative	Negative	Negative	No	No	NA	≥14%	5	2	10	4	Negative	0
2048	Positive	Positive	Positive	Negative	Negative	No	No	Luminal A	<14%	1	3	90	12	Positive	0
2049	Positive	NA	NA	NA	NA	NA	NA	NA	NA	NA	NA	NA	NA	NA	NA
2050	Positive	Positive	Negative	NA	Negative	No	No	Luminal B	<14%	10	3	65	9	Positive	2	H_KU-2050-1320474	WT
2051	Positive	Positive	Negative	Negative	Negative	No	No	NA	≥14%	1	2	50	6	Positive	0
2052	Positive	Positive	Negative	Negative	Negative	No	No	NA	≥14%	10	0	0	0	Negative	0
2053	Positive	Positive	Negative	Negative	Negative	No	No	Luminal A	<14%	5	NA	NA	NA	NA	2	H_LV-2053-1320475	WT
2057	Positive	Negative	Negative	NA	Negative	No	No	NA	<14%	5	NA	NA	NA	NA	0
2058	Positive	Negative	Negative	Negative	Negative	No	No	Luminal B	<14%	1	2	70	6	Positive	1	H_KU-2058-1320476	WT
2059	Negative	Negative	Positive	NA	Negative	No	No	NA	≥14%	15	2	60	6	Positive	2
2060	Positive	Negative	Negative	NA	Negative	No	No	NA	NA	NA	NA	NA	NA	NA	0
2061	Positive	Negative	Negative	Negative	Negative	No	No	NA	<14%	1	0	0	0	Negative	0
2063	Positive	Positive	Negative	Negative	Negative	No	No	Luminal B	≥14%	1	1	20	2	Negative	0
2064	Positive	Positive	Negative	Negative	Negative	No	No	Luminal B	<14%	5	2	5	2	Negative	0	H_KU-2064-1226283	WT
2065	Positive	Negative	Negative	Negative	Negative	No	No	NA	≥14%	1	0	0	0	Negative	0
2066	Negative	Negative	Negative	NA	Positive	Yes	Positive	NA	<14%	20	0	0	0	Negative	3
2067	Positive	Positive	Negative	Negative	Negative	No	No	NA	≥14%	15	3	20	6	Positive	2
2068	Positive	Positive	Negative	Negative	Negative	No	No	Luminal A	<14%	1	NA	NA	NA	NA	0	H_KU-2068-1226908	WT
2069	Positive	Positive	Negative	NA	NA	No	NA	NA	NA	NA	NA	NA	NA	NA	NA
2070	Negative	Negative	Negative	Positive	Negative	Yes	Positive	NA	<14%	15	2	20	4	Negative	0
2071	Negative	Negative	Negative	NA	NA	Yes	NA	NA	NA	65	NA	NA	NA	NA	NA
2072	Positive	Negative	Negative	NA	Negative	No	No	Luminal B	<14%	1	2	45	6	Positive	0
2073	Positive	Positive	Negative	Negative	Negative	No	No	Luminal A	<14%	1	0	0	0	Negative	0
2074	Positive	Positive	Negative	Negative	Negative	No	No	Luminal A	<14%	1	0	0	0	Negative	0	H_LV-2074-1320477	WT
2075	Positive	Positive	Negative	Negative	Negative	No	No	Luminal B	≥14%	1	2	20	4	Negative	5	H_KU-2075-1226910	WT
2076	Positive	Positive	Negative	Negative	Negative	No	No	NA	<14%	1	NA	NA	NA	NA	0
2077	Negative	Positive	Positive	Negative	Negative	No	No	NA	≥14%	30	2	5	2	Negative	11
2078	Positive	Positive	Negative	Negative	Negative	No	No	NA	≥14%	1	1	20	2	Negative	1
2079	Positive	Negative	Negative	Positive	Negative	No	No	NA	≥14%	5	2	10	4	Negative	2
2080	Negative	NA	NA	NA	NA	NA	NA	NA	NA	NA	NA	NA	NA	NA	NA
2081	Positive	Positive	Negative	Negative	NA	No	No	Luminal A	<14%	5	2	5	2	Negative	1	H_LV-2081-1226911	WT
2082	Positive	NA	Negative	Negative	Negative	No	No	NA	NA	5	0	0	0	Negative	0
2083	Positive	Positive	Negative	Negative	Negative	No	No	Luminal B	≥14%	1	0	0	0	Negative	0	H_KU-2083-1320478	WT
2084	Positive	Positive	Negative	Negative	Negative	No	No	NA	<14%	1	2	10	4	Negative	0
2086	Positive	Negative	Negative	NA	Negative	No	No	NA	≥14%	30	0	0	0	Negative	0
2087	Positive	Positive	Negative	Negative	Negative	No	No	NA	<14%	1	0	0	0	Negative	0
2088	Negative	NA	NA	NA	NA	NA	NA	NA	NA	NA	NA	NA	NA	NA	NA
2090	Negative	Negative	Negative	Negative	Positive	Yes	Positive	NA	≥14%	1	2	20	4	Negative	1
2092	Positive	Negative	Negative	Negative	Negative	No	No	Luminal B	≥14%	5	0	0	0	Negative	0	H_KU-2092-1226914	WT
2093	Positive	Positive	Negative	Negative	Negative	No	No	NA	≥14%	1	NA	NA	NA	NA	0
2094	Negative	Negative	Positive	Negative	Positive	No	No	NA	≥14%	5	NA	NA	NA	NA	0
2095	Positive	Positive	Negative	Negative	Negative	No	No	Luminal A	<14%	1	0	0	0	Negative	0	H_KU-2095-1226285	WT
2096	Negative	Negative	Negative	Negative	Negative	Yes	No	NA	≥14%	15	3	5	3	Negative	3
2097	Negative	Negative	Positive	Negative	Negative	No	No	NA	≥14%	1	0	0	0	Negative	0
2098	Negative	NA	Negative	NA	NA	NA	NA	NA	NA	NA	NA	NA	NA	NA	NA
2101	Positive	Positive	Negative	Negative	Negative	No	No	Luminal B	<14%	30	1	5	1	Negative	14	H_LV-2101-1226915	WT
2102	Negative	Negative	Negative	Negative	Negative	Yes	No	NA	<14%	1	2	5	2	Negative	0
2104	Negative	Positive	Negative	NA	NA	No	NA	NA	NA	NA	0	0	0	Negative	0
2105	Positive	Positive	Negative	Negative	Negative	No	No	NA	<14%	1	2	5	2	Negative	0
2106	Positive	Negative	Negative	Negative	Negative	No	No	NA	≥14%	1	0	0	0	Negative	1
2109	Positive	Negative	Negative	Negative	Negative	No	No	NA	≥14%	5	1	5	1	Negative	0
2110	Positive	Negative	Negative	NA	Negative	No	No	NA	<14%	1	2	5	2	Negative	0
2111	Positive	Positive	Negative	Negative	Negative	No	No	NA	≥14%	1	0	0	0	Negative	0
2113	Positive	Positive	Negative	Negative	Negative	No	No	Luminal A	<14%	1	1	5	1	Negative	0	H_KU-2113-1226286	WT
2114	Positive	Positive	Negative	Negative	Negative	No	No	Luminal A	<14%	10	0	0	0	Negative	1	H_KU-2114-1320479	WT
2115	Positive	Positive	Negative	Negative	Negative	No	No	NA	≥14%	1	1	10	2	Negative	0	H_KU-15700-132048	WT
2116	Positive	Positive	Negative	Negative	Negative	No	No	NA	≥14%	1	NA	NA	NA	NA	0
2117	Negative	Negative	Positive	Negative	NA	No	No	NA	NA	30	NA	NA	NA	NA	NA
2118	Negative	Negative	Positive	Negative	NA	No	No	NA	≥14%	35	2	10	4	Negative	0
2119	Positive	Positive	Negative	Negative	Negative	No	No	NA	≥14%	5	2	10	4	Negative	0
2120	Positive	Positive	Positive	Negative	Negative	No	No	Luminal A	<14%	1	3	70	9	Positive	0	H_LV-2120-1320481	WT
2121	Positive	Positive	Negative	Negative	Negative	No	No	NA	<14%	1	NA	NA	NA	NA	0
2122	Positive	Positive	Negative	Negative	Negative	No	No	NA	<14%	1	1	65	3	Negative	0
2123	Positive	Positive	Negative	Negative	Negative	No	No	Luminal A	≥14%	1	1	5	1	Negative	0	H_KU-2123-1226289	WT
2124	Negative	Negative	Negative	Negative	Negative	Yes	No	NA	≥14%	5	NA	NA	NA	NA	3
2125	Negative	Positive	Negative	Negative	Negative	No	No	NA	≥14%	20	0	0	0	Negative	0
2126	Positive	NA	Negative	Negative	Negative	No	No	NA	≥14%	1	2	20	4	Negative	0
2127	Positive	Positive	Negative	Negative	Negative	No	No	Luminal A	≥14%	5	0	0	0	Negative	2	H_KU-2127-1320482	WT
2128	Positive	Negative	Negative	Negative	Negative	No	No	NA	<14%	5	2	40	6	Positive	0
2129	Positive	Negative	Negative	Negative	Negative	No	No	NA	<14%	1	NA	NA	NA	NA	0
2130	Negative	Negative	Negative	Positive	Positive	Yes	Positive	NA	≥14%	10	3	65	9	Positive	0
2131	Negative	Negative	Negative	NA	Negative	Yes	No	NA	NA	1	2	70	6	Positive	4
2132	Negative	Negative	Negative	Positive	Positive	Yes	Positive	NA	≥14%	5	3	70	9	Positive	10
2134	Negative	Negative	Negative	Negative	Positive	Yes	Positive	NA	NA	NA	3	20	6	Positive	5
2136	Positive	Negative	Negative	Negative	Negative	No	No	NA	≥14%	1	2	10	4	Negative	0
2137	Positive	Negative	Negative	Negative	Negative	No	No	Luminal A	<14%	5	0	0	0	Negative	1	H_KU-2137-1320483	WT
2138	Positive	Positive	Negative	NA	NA	No	NA	NA	NA	NA	2	45	6	Positive	0
2139	Positive	Negative	Positive	Negative	Negative	No	No	Luminal B	≥14%	15	2	5	2	Negative	10	H_KU-2139-1320484	WT
2140	Positive	Positive	Negative	Negative	Negative	No	No	NA	≥14%	1	0	0	0	Negative	0
2141	Negative	Negative	Negative	Negative	Positive	Yes	Positive	NA	<14%	1	2	60	6	Positive	0
2142	Positive	Negative	Negative	Negative	Negative	No	No	NA	<14%	1	0	0	0	Negative	0
2143	Negative	Negative	Negative	Positive	Positive	Yes	Positive	NA	≥14%	1	2	30	4	Negative	0
2144	Positive	NA	Negative	NA	Negative	No	No	NA	<14%	5	NA	NA	NA	NA	NA
2145	Negative	Negative	Negative	Negative	Negative	Yes	No	NA	≥14%	15	2	10	4	Negative	9
2146	Positive	Positive	Negative	Negative	Negative	No	No	NA	<14%	35	2	60	6	Positive	4
2148	Positive	Negative	Negative	Negative	Negative	No	No	NA	<14%	1	0	0	0	Negative	0
2149	Negative	Negative	Negative	Positive	Negative	Yes	Positive	NA	≥14%	15	NA	NA	NA	NA	0
2150	Negative	Negative	Positive	Negative	Negative	No	No	NA	<14%	10	2	35	6	Positive	1
2151	Positive	Positive	Negative	Negative	Negative	No	No	NA	<14%	1	3	20	6	Positive	0
2152	Positive	Positive	Negative	Negative	Negative	No	No	NA	<14%	5	2	10	4	Negative	5
2153	Negative	Negative	Negative	NA	Negative	Yes	No	NA	NA	NA	NA	NA	NA	NA	0
2154	Negative	NA	Negative	Negative	NA	NA	NA	NA	<14%	1	NA	NA	NA	NA	NA
2155	Positive	Positive	Negative	Positive	Negative	No	No	NA	≥14%	1	0	0	0	Negative	1
2156	Negative	Negative	Negative	Negative	Negative	Yes	No	NA	≥14%	20	3	5	3	Negative	36
2157	Positive	Negative	Negative	Negative	Negative	No	No	NA	≥14%	1	2	5	2	Negative	0
2158	Negative	NA	NA	NA	NA	NA	NA	NA	<14%	NA	NA	NA	NA	NA	NA
2159	Negative	Negative	Negative	NA	NA	Yes	NA	NA	≥14%	45	NA	NA	NA	NA	12
2160	Negative	Negative	Negative	Negative	Positive	Yes	Positive	NA	≥14%	35	3	35	9	Positive	1
2161	Positive	Negative	Negative	Negative	Negative	No	No	Luminal A	≥14%	1	2	10	4	Negative	0	H_KU-2161-1226917	WT
2162	Positive	Positive	Negative	Negative	Negative	No	No	NA	<14%	1	3	30	6	Positive	0
2163	Negative	Negative	Negative	Negative	Negative	Yes	No	NA	≥14%	5	3	40	9	Positive	0
2164	Positive	NA	Negative	Negative	Negative	No	No	NA	<14%	25	NA	NA	NA	NA	0
2165	Negative	Negative	Positive	NA	Negative	No	No	NA	≥14%	45	0	0	0	Negative	0
2168	Positive	Negative	Negative	Negative	Negative	No	No	Luminal B	≥14%	5	0	0	0	Negative	2	H_KU-2168-1226293	WT
2169	Positive	Positive	Negative	Negative	Negative	No	No	Luminal A	<14%	1	0	0	0	Negative	0	H_KU-2169-1226918	WT
2170	Positive	Negative	Negative	Negative	Negative	No	No	NA	≥14%	1	2	5	2	Negative	0
2171	Positive	Positive	Negative	Negative	Negative	No	No	NA	<14%	1	0	0	0	Negative	0
2172	Positive	NA	Negative	Negative	Negative	No	No	NA	≥14%	1	NA	NA	NA	NA	0
2174	Negative	Negative	Negative	Negative	Positive	Yes	Positive	NA	≥14%	1	2	10	4	Negative	0
2175	Positive	Positive	Negative	Negative	Negative	No	No	NA	<14%	5	0	0	0	Negative	0
2177	Positive	Negative	Negative	Negative	Negative	No	No	Luminal A	<14%	1	2	90	8	Positive	0	H_KU-2177-1320486	WT
2178	Positive	Positive	Negative	Negative	Negative	No	No	Luminal A	<14%	1	2	5	2	Negative	0
2179	Positive	Positive	Negative	Negative	Negative	No	No	NA	<14%	5	2	10	4	Negative	0
2180	Negative	Negative	Negative	Positive	Positive	Yes	Positive	Basal-like	≥14%	5	2	5	2	Negative	0
2181	Positive	NA	Negative	NA	Negative	No	No	NA	NA	NA	2	5	2	Negative	0
2183	Positive	Negative	Negative	Negative	Negative	No	No	NA	≥14%	1	2	10	4	Negative	0
2184	Positive	Positive	Negative	Negative	Negative	No	No	NA	≥14%	10	NA	NA	NA	NA	0
2185	Positive	Positive	Negative	Negative	Negative	No	No	Luminal B	≥14%	1	NA	NA	NA	NA	0
2186	Positive	Positive	Negative	Negative	Negative	No	No	NA	≥14%	1	2	70	6	Positive	0
2189	Negative	Negative	Negative	Positive	Negative	Yes	Positive	NA	≥14%	1	3	45	9	Positive	0
2190	Positive	Positive	Negative	Negative	Negative	No	No	NA	<14%	1	0	0	0	Negative	0
2191	Positive	Positive	Negative	Negative	Negative	No	No	Luminal A	<14%	5	2	65	6	Positive	0	H_KU-2191-1320487	WT
2192	Negative	Negative	Positive	Negative	Negative	No	No	NA	≥14%	5	3	60	9	Positive	0
2193	Negative	Negative	Positive	Negative	Negative	No	No	NA	≥14%	1	0	0	0	Negative	0
2194	Negative	Negative	Positive	Positive	Positive	No	No	NA	≥14%	20	NA	NA	NA	NA	NA
2195	Negative	Negative	Positive	Positive	Negative	No	No	NA	≥14%	1	2	40	6	Positive	0
2197	Negative	Negative	Negative	NA	NA	Yes	NA	NA	NA	NA	3	40	9	Positive	18
2198	Positive	NA	Negative	Negative	Negative	No	No	Luminal A	<14%	5	0	0	0	Negative	NA	H_KU-2198-1320488	WT
2200	Positive	Positive	Negative	Negative	Negative	No	No	NA	<14%	1	0	0	0	Negative	0
2201	Positive	Positive	Negative	NA	Negative	No	No	Luminal A	<14%	1	0	0	0	Negative	0	H_KU-2201-1226924	WT
2202	Positive	Positive	Negative	Positive	Negative	No	No	NA	≥14%	5	0	0	0	Negative	0
2203	Positive	Positive	Negative	Negative	Negative	No	No	NA	≥14%	1	NA	NA	NA	NA	0
2204	Negative	Negative	Negative	Negative	NA	Yes	No	NA	≥14%	10	2	45	6	Positive	0
2205	Negative	Negative	Negative	Negative	Negative	Yes	No	NA	≥14%	35	2	60	6	Positive	2
2206	Positive	Positive	Negative	Negative	Negative	No	No	Luminal A	NA	1	NA	NA	NA	NA	0	H_LV-2206-1226925	WT
2207	Positive	Negative	Negative	Negative	Negative	No	No	Luminal B	≥14%	15	NA	NA	NA	NA	0
2208	Negative	Negative	Negative	Positive	Negative	Yes	Positive	NA	≥14%	10	NA	NA	NA	NA	4
2210	Positive	Negative	Negative	Negative	Negative	No	No	NA	<14%	1	NA	NA	NA	NA	0
2211	Positive	Positive	Negative	Negative	Negative	No	No	NA	<14%	5	0	0	0	Negative	0
2212	Positive	Negative	Negative	Negative	Positive	No	No	NA	≥14%	10	2	10	4	Negative	0
2213	Positive	Negative	Negative	Negative	Negative	No	No	Luminal B	≥14%	5	3	5	3	Negative	0
2215	Positive	Positive	Negative	Negative	Negative	No	No	Luminal B	≥14%	20	1	5	1	Negative	NA	H_KU-2215-1320490	WT
2216	Positive	NA	Negative	Positive	Negative	No	No	Luminal A	<14%	1	1	10	2	Negative	0
2217	Negative	Negative	Negative	Positive	Negative	Yes	Positive	NA	≥14%	45	3	40	9	Positive	NA
2218	Negative	Positive	Negative	Negative	Negative	No	No	NA	NA	1	NA	NA	NA	NA	NA
2219	Positive	Negative	Negative	Negative	Negative	No	No	NA	≥14%	1	0	0	0	Negative	0
2220	Negative	Negative	Negative	Negative	Positive	Yes	Positive	NA	≥14%	10	2	5	2	Negative	0
2221	Positive	Negative	Negative	Negative	Negative	No	No	NA	<14%	1	0	0	0	Negative	1
2222	Positive	Positive	Negative	Negative	Negative	No	No	NA	≥14%	5	0	0	0	Negative	0
2223	Positive	Positive	Negative	Negative	Negative	No	No	Luminal A	<14%	1	0	0	0	Negative	17	H_LV-2223-1226927	WT
2224	Negative	Negative	Positive	Negative	NA	No	No	NA	≥14%	15	3	20	6	Positive	2
2225	Positive	Negative	Negative	Negative	Negative	No	No	NA	≥14%	15	NA	NA	NA	NA	NA
2226	Positive	Negative	Negative	Negative	Negative	No	No	Luminal A	<14%	1	0	0	0	Negative	0	H_KU-2226-1320491	WT
2227	Positive	Positive	Negative	Negative	Negative	No	No	Luminal A	<14%	1	3	80	12	Positive	2	H_LV-2227-1320492	WT
2228	Positive	Positive	Negative	NA	Negative	No	No	NA	≥14%	5	NA	NA	NA	NA	3
2229	Negative	Negative	Negative	Positive	Positive	Yes	Positive	NA	≥14%	5	3	30	6	Positive	0
2230	Positive	Negative	Negative	Negative	Negative	No	No	NA	≥14%	70	0	0	0	Negative	29
2231	Positive	Positive	Negative	Negative	Negative	No	No	NA	<14%	5	NA	NA	NA	NA	0
2232	Positive	Positive	Negative	Negative	Negative	No	No	Luminal A	≥14%	1	0	0	0	Negative	0
2233	Negative	NA	NA	NA	Negative	NA	NA	NA	<14%	NA	0	0	0	Negative	NA
2234	Positive	Negative	NA	Negative	Negative	NA	NA	NA	<14%	5	0	0	0	Negative	0
2237	Positive	Positive	Negative	Negative	Negative	No	No	NA	<14%	1	1	5	1	Negative	0
2238	Positive	Negative	Negative	Negative	Negative	No	No	NA	<14%	5	NA	NA	NA	NA	0
2241	Negative	Negative	Positive	Negative	Positive	No	No	NA	≥14%	1	2	10	4	Negative	0
2245	Positive	Positive	Negative	Negative	Negative	No	No	NA	≥14%	5	NA	NA	NA	NA	0
2246	Negative	Negative	Negative	Negative	Positive	Yes	Positive	NA	≥14%	1	NA	NA	NA	NA	0
2247	Positive	Positive	Negative	Negative	Negative	No	No	Luminal A	<14%	1	0	0	0	Negative	0
2250	Negative	Positive	Negative	Negative	Negative	No	No	NA	≥14%	1	NA	NA	NA	NA	0
2252	Positive	NA	Negative	Negative	Negative	No	No	NA	<14%	1	1	60	3	Negative	0
2253	Positive	Positive	Negative	Negative	Negative	No	No	NA	<14%	1	NA	NA	NA	NA	0
2254	Negative	Negative	Negative	Negative	Negative	Yes	No	NA	<14%	1	NA	NA	NA	NA	1
2255	Negative	NA	Negative	Positive	Positive	NA	NA	NA	≥14%	5	2	5	2	Negative	1
2256	Positive	Positive	Negative	Negative	Negative	No	No	NA	NA	5	NA	NA	NA	NA	0
2257	Positive	Positive	Negative	Negative	Negative	No	No	Luminal A	<14%	1	NA	NA	NA	NA	1	H_KU-2257-1320493	WT
2258	Positive	Positive	Negative	Negative	Negative	No	No	NA	≥14%	1	2	5	2	Negative	0
2259	Positive	Positive	Negative	Negative	Negative	No	No	NA	≥14%	1	NA	NA	NA	NA	0
2262	Positive	Positive	Negative	Negative	Negative	No	No	NA	≥14%	1	2	5	2	Negative	0
2263	Positive	Positive	Negative	Negative	Negative	No	No	Luminal B	≥14%	1	0	0	0	Negative	0	H_LV-2263-1226932	silent
2265	Positive	Positive	Negative	Negative	Negative	No	No	NA	<14%	1	0	0	0	Negative	0
2266	Negative	Negative	Negative	Negative	Positive	Yes	Positive	NA	<14%	1	NA	NA	NA	NA	0
2269	Negative	Negative	Negative	Negative	Negative	Yes	No	NA	<14%	1	NA	NA	NA	NA	0
2271	Positive	Negative	Negative	Negative	Negative	No	No	NA	≥14%	10	NA	NA	NA	NA	23
2272	Positive	NA	NA	Negative	Negative	NA	NA	NA	<14%	1	NA	NA	NA	NA	NA
2273	Positive	Positive	Negative	Negative	Negative	No	No	NA	<14%	1	NA	NA	NA	NA	0
2274	Negative	Positive	Negative	Negative	Negative	No	No	NA	<14%	1	0	0	0	Negative	5
2275	Positive	Positive	Negative	Negative	Negative	No	No	NA	<14%	1	NA	NA	NA	NA	0
2279	Positive	Positive	Negative	Negative	Negative	No	No	Luminal B	≥14%	1	1	5	1	Negative	1	H_KU-2279-1320494	WT
2280	Positive	Positive	Negative	Negative	Negative	No	No	Luminal A	<14%	1	1	10	2	Negative	7	H_LV-2280-1320495	WT
2281	Positive	Positive	Negative	Negative	Negative	No	No	NA	≥14%	20	2	5	2	Negative	28
2282	Positive	Positive	Negative	Negative	Negative	No	No	NA	<14%	1	NA	NA	NA	NA	0
2284	Positive	Negative	Positive	Negative	Negative	No	No	Luminal B	≥14%	1	NA	NA	NA	NA	10	H_LV-2284-1320496	WT
2285	Positive	Negative	Negative	Negative	Negative	No	No	NA	<14%	1	NA	NA	NA	NA	NA
2286	Negative	Negative	Positive	Negative	Negative	No	No	NA	≥14%	1	3	80	12	Positive	1
2287	Negative	NA	Negative	NA	Negative	NA	NA	NA	<14%	NA	NA	NA	NA	NA	NA
2288	Positive	Positive	Negative	Negative	Negative	No	No	NA	≥14%	15	1	30	2	Negative	4
2290	Positive	Positive	Negative	Negative	Negative	No	No	NA	≥14%	1	1	5	1	Negative	0
2291	Positive	Negative	Negative	Negative	Negative	No	No	NA	≥14%	50	2	45	6	Positive	52
2293	Negative	Positive	Negative	Negative	Positive	No	No	NA	≥14%	1	NA	NA	NA	NA	12
2294	Positive	Positive	Negative	Negative	Negative	No	No	Luminal B	≥14%	1	NA	NA	NA	NA	0
2296	Positive	Negative	Negative	NA	NA	No	NA	NA	<14%	5	1	5	1	Negative	2
2297	Negative	Negative	Negative	Negative	Positive	Yes	Positive	NA	≥14%	1	NA	NA	NA	NA	1
2298	Negative	NA	Negative	NA	NA	NA	NA	NA	NA	NA	NA	NA	NA	NA	6
2299	Positive	NA	Negative	Negative	Negative	No	No	Luminal B	≥14%	5	NA	NA	NA	NA	0	H_LV-2299-1320498	WT
2300	Positive	Positive	Negative	Negative	Negative	No	No	NA	<14%	1	NA	NA	NA	NA	0
2301	Positive	Positive	Negative	Negative	Negative	No	No	NA	≥14%	5	NA	NA	NA	NA	0
2303	Positive	Negative	Negative	NA	NA	No	NA	NA	<14%	5	NA	NA	NA	NA	NA	H_LV-2303-1320499	WT
2304	Positive	Positive	Negative	Negative	Negative	No	No	NA	≥14%	5	NA	NA	NA	NA	2
2305	Positive	Positive	Negative	Negative	Negative	No	No	NA	≥14%	1	2	40	6	Positive	0
2306	Positive	Positive	Negative	Positive	Negative	No	No	Luminal B	≥14%	10	NA	NA	NA	NA	0	H_LV-2306-1320500	WT
2307	Positive	Positive	Negative	Negative	Negative	No	No	NA	<14%	1	NA	NA	NA	NA	0
2308	Positive	NA	NA	Negative	Negative	NA	NA	NA	<14%	1	NA	NA	NA	NA	0	H_KU-2308-1226937	WT
2310	Positive	Positive	Negative	Negative	Negative	No	No	NA	≥14%	5	2	90	8	Positive	2
2311	Positive	Positive	Negative	Negative	Negative	No	No	Luminal A	≥14%	10	2	80	8	Positive	3	H_LV-2311-1320501	WT
2313	Negative	NA	NA	Negative	Positive	NA	NA	NA	≥14%	10	NA	NA	NA	NA	NA
2314	Positive	Negative	Negative	NA	NA	No	NA	NA	<14%	10	NA	NA	NA	NA	NA
2316	Positive	Negative	Positive	Negative	Negative	No	No	NA	≥14%	15	2	10	4	Negative	0
2317	Positive	Positive	Negative	Negative	Negative	No	No	NA	≥14%	1	2	90	8	Positive	4
2318	Positive	Positive	Negative	NA	NA	No	NA	NA	<14%	NA	NA	NA	NA	NA	0
2319	Positive	Negative	Negative	Negative	Negative	No	No	Luminal B	≥14%	1	NA	NA	NA	NA	0	H_KU-2319-1320502	WT
2320	Positive	Positive	Negative	Negative	Negative	No	No	Luminal B	<14%	1	1	15	2	Negative	12	H_LV-2320-1320503	WT
2322	Positive	Positive	Negative	Negative	Negative	No	No	Luminal A	<14%	1	2	5	2	Negative	0
2323	Positive	Negative	Negative	Negative	Negative	No	No	NA	<14%	5	0	0	0	Negative	0
2324	Positive	NA	Negative	Negative	Negative	No	No	NA	<14%	1	NA	NA	NA	NA	NA
2326	Negative	Negative	Negative	Negative	Negative	Yes	No	NA	≥14%	1	0	0	0	Negative	0
2327	Positive	Positive	Negative	Negative	Negative	No	No	NA	<14%	1	2	70	6	Positive	9
2328	Positive	Positive	Negative	NA	Negative	No	No	NA	<14%	NA	0	0	0	Negative	0
2329	Positive	Positive	Negative	Negative	Negative	No	No	NA	<14%	1	0	0	0	Negative	0
2331	Negative	Negative	Positive	Positive	Negative	No	No	NA	<14%	5	2	85	8	Positive	0
2332	Negative	Negative	Negative	Negative	Negative	Yes	No	NA	≥14%	1	2	70	6	Positive	29
2333	Positive	Positive	Negative	Negative	Negative	No	No	NA	<14%	5	NA	NA	NA	NA	0
2334	Positive	Positive	Negative	Negative	Negative	No	No	NA	≥14%	1	2	60	6	Positive	0
2336	Positive	Positive	Negative	Negative	NA	No	No	NA	<14%	1	2	80	8	Positive	4
2338	Negative	Negative	Negative	Positive	NA	Yes	Positive	NA	≥14%	55	NA	NA	NA	NA	14
2340	Positive	Positive	Negative	Negative	NA	No	No	NA	<14%	1	NA	NA	NA	NA	0
2341	Positive	Negative	Positive	Negative	Negative	No	No	NA	≥14%	80	NA	NA	NA	NA	4
2342	Positive	Positive	Positive	Negative	Negative	No	No	Luminal B	≥14%	1	0	0	0	Negative	0	H_KU-2342-1320504	WT
2343	Positive	Negative	Negative	NA	NA	No	NA	NA	NA	15	NA	NA	NA	NA	NA
2345	Positive	Positive	Negative	Negative	Negative	No	No	NA	≥14%	10	0	0	0	Negative	12
2346	Negative	Positive	Negative	Negative	Negative	No	No	NA	<14%	1	NA	NA	NA	NA	18
2347	Positive	Negative	Negative	Negative	Negative	No	No	NA	<14%	5	0	0	0	Negative	11
2349	Negative	Negative	Positive	Positive	Positive	No	No	NA	≥14%	5	NA	NA	NA	NA	8
2350	Positive	Positive	Negative	Negative	Positive	No	No	Luminal B	≥14%	1	NA	NA	NA	NA	25	H_KU-2350-1226941	WT
2351	Positive	Positive	Negative	Negative	NA	No	No	NA	<14%	1	NA	NA	NA	NA	NA
2352	Positive	Positive	Negative	Negative	Negative	No	No	NA	<14%	1	NA	NA	NA	NA	1
2353	Positive	Negative	Negative	Negative	Positive	No	No	NA	≥14%	55	NA	NA	NA	NA	11
2354	Positive	Positive	Negative	NA	Negative	No	No	NA	<14%	1	NA	NA	NA	NA	2
2355	Positive	Negative	Negative	Negative	Negative	No	No	Luminal A	<14%	1	2	40	6	Positive	4	H_KU-2355-1320505	WT
2356	Positive	Positive	Negative	Negative	Negative	No	No	NA	≥14%	5	NA	NA	NA	NA	0
2357	Positive	Negative	Positive	Negative	Negative	No	No	NA	≥14%	1	NA	NA	NA	NA	0
2358	Negative	Negative	Negative	Negative	Negative	Yes	No	NA	NA	NA	NA	NA	NA	NA	6
2359	Negative	Negative	Negative	Positive	Positive	Yes	Positive	NA	≥14%	1	NA	NA	NA	NA	0
2363	Positive	Positive	Positive	Negative	NA	No	No	NA	≥14%	5	3	15	6	Positive	0
2364	Positive	Positive	Negative	Negative	Negative	No	No	Luminal B	≥14%	1	NA	NA	NA	NA	4	H_KU-2364-1320506	WT
2365	Positive	Positive	Negative	Negative	Negative	No	No	NA	≥14%	5	2	5	2	Negative	5
2366	Positive	Positive	Negative	Negative	Negative	No	No	Luminal B	≥14%	1	2	20	4	Negative	2	H_LV-2366-1226942	WT
2367	Positive	Positive	Negative	Negative	Negative	No	No	NA	<14%	1	2	10	4	Negative	0
2369	Positive	NA	Negative	Negative	Negative	No	No	NA	<14%	1	2	5	2	Negative	1
2370	Positive	Negative	Positive	NA	NA	No	NA	NA	NA	NA	NA	NA	NA	NA	2
2373	Negative	Negative	Negative	Negative	Negative	Yes	No	NA	≥14%	5	3	35	9	Positive	0
2374	Positive	Positive	Negative	Negative	Negative	No	No	Luminal A	<14%	10	0	0	0	Negative	3	H_LV-2374-1320507	WT
2375	Negative	Negative	Positive	Positive	Negative	No	No	NA	<14%	1	3	75	12	Positive	0
2376	Negative	Positive	Negative	NA	NA	No	NA	NA	NA	NA	NA	NA	NA	NA	0
2378	Positive	Positive	Negative	Negative	Negative	No	No	Her2-Enriched	≥14%	30	3	10	6	Positive	0
2379	Positive	Positive	Negative	Negative	Negative	No	No	NA	<14%	1	2	15	4	Negative	0
2380	Positive	Negative	Negative	Positive	Negative	No	No	NA	<14%	1	NA	NA	NA	NA	7
2381	Negative	NA	NA	Negative	Negative	NA	NA	NA	<14%	1	NA	NA	NA	NA	NA
2382	Positive	Positive	Negative	Negative	Negative	No	No	NA	≥14%	1	NA	NA	NA	NA	0
2383	Positive	Positive	Negative	Negative	Negative	No	No	Luminal B	<14%	1	NA	NA	NA	NA	0	H_KU-2383-1320508	WT
2384	Positive	Positive	Negative	Negative	Negative	No	No	NA	<14%	1	0	0	0	Negative	5
2385	Positive	Negative	Negative	Negative	Negative	No	No	Luminal B	≥14%	1	0	0	0	Negative	0
2386	Positive	Positive	Negative	Negative	Negative	No	No	NA	<14%	1	NA	NA	NA	NA	10
2387	Positive	Positive	Negative	NA	NA	No	NA	NA	NA	NA	0	0	0	Negative	0
2388	Positive	Positive	Negative	Negative	Negative	No	No	NA	≥14%	1	0	0	0	Negative	7
2389	Negative	Negative	Positive	NA	NA	No	NA	NA	NA	NA	NA	NA	NA	NA	0
2390	Negative	Negative	Negative	Positive	Positive	Yes	Positive	NA	≥14%	20	3	90	12	Positive	20
2391	Negative	Negative	Negative	Negative	NA	Yes	No	NA	NA	NA	NA	NA	NA	NA	5
2392	Negative	Negative	Negative	Negative	Negative	Yes	No	NA	≥14%	5	0	0	0	Negative	15
2394	Positive	Positive	Negative	Negative	Negative	No	No	NA	NA	1	NA	NA	NA	NA	1
2395	Positive	Positive	Negative	Negative	Negative	No	No	NA	<14%	5	3	45	9	Positive	0
2396	Negative	Negative	Negative	Negative	Negative	Yes	No	NA	≥14%	55	2	80	8	Positive	10
2397	Negative	Negative	Negative	Negative	Positive	Yes	Positive	NA	≥14%	10	3	45	9	Positive	24
2398	Positive	Positive	Negative	Negative	Negative	No	No	NA	<14%	1	2	30	4	Negative	0
2399	Positive	NA	Negative	Negative	Negative	No	No	Luminal A	<14%	1	NA	NA	NA	NA	1	H_LV-2399-1320510	WT
2400	Positive	Negative	Positive	Negative	Negative	No	No	NA	≥14%	5	2	20	4	Negative	0
2401	Positive	NA	Negative	NA	NA	No	NA	NA	NA	NA	0	0	0	Negative	0	H_KU-2401-1320511	WT
2402	Positive	NA	Negative	Negative	Negative	No	No	Luminal A	<14%	1	0	0	0	Negative	0	H_KU-2402-1320512	WT
2405	Positive	Positive	Negative	Negative	Negative	No	No	Luminal A	<14%	1	NA	NA	NA	NA	0	H_KU-2405-1320513	WT
2406	Positive	Positive	Negative	Negative	Negative	No	No	Luminal A	<14%	10	2	10	4	Negative	0	H_LV-2406-1226949	WT
2407	Positive	Positive	Negative	Negative	Negative	No	No	Luminal A	<14%	1	0	0	0	Negative	0	H_LV-2407-1320514	WT
2408	Positive	Positive	Negative	Negative	Negative	No	No	NA	≥14%	1	2	80	8	Positive	1
2409	Negative	Negative	Negative	Positive	Negative	Yes	Positive	NA	≥14%	15	NA	NA	NA	NA	7
2410	Positive	NA	Negative	Negative	NA	No	No	NA	<14%	NA	1	10	2	Negative	NA
2411	Positive	Positive	Negative	Negative	Negative	No	No	Luminal B	≥14%	1	NA	NA	NA	NA	0	H_KU-2411-1226305	WT
2412	Positive	Negative	Negative	Negative	Negative	No	No	NA	<14%	1	NA	NA	NA	NA	NA
2413	Negative	Negative	Negative	Negative	Positive	Yes	Positive	NA	≥14%	55	2	20	4	Negative	5
2414	Positive	Positive	Negative	Negative	Negative	No	No	Luminal A	<14%	5	1	5	1	Negative	0
2415	Negative	Negative	Negative	Negative	Negative	Yes	No	NA	<14%	1	NA	NA	NA	NA	0
2418	Negative	Negative	Negative	Negative	Positive	Yes	Positive	NA	≥14%	5	2	25	4	Negative	4
2419	Positive	Positive	Negative	Negative	Negative	No	No	NA	≥14%	5	2	45	6	Positive	0
2420	Positive	Positive	Negative	Negative	Negative	No	No	NA	≥14%	15	0	0	0	Negative	4
2421	Positive	NA	Negative	Negative	Negative	No	No	NA	≥14%	1	NA	NA	NA	NA	0
2422	Negative	Negative	Negative	Positive	Positive	Yes	Positive	NA	≥14%	35	0	0	0	Negative	3
2423	Positive	Positive	Negative	Negative	Negative	No	No	NA	<14%	10	0	0	0	Negative	1
2424	Negative	Negative	Negative	Negative	Positive	Yes	Positive	NA	≥14%	40	2	5	2	Negative	5
2425	Positive	Negative	Negative	Negative	Negative	No	No	NA	<14%	1	0	0	0	Negative	0
2426	Negative	Negative	Negative	Negative	Positive	Yes	Positive	NA	≥14%	45	1	5	1	Negative	13
2428	Positive	NA	Negative	NA	NA	No	NA	NA	NA	NA	NA	NA	NA	NA	NA
2430	Positive	NA	NA	Negative	Negative	NA	NA	NA	≥14%	1	NA	NA	NA	NA	NA
2431	Positive	Positive	Negative	Negative	Negative	No	No	NA	≥14%	1	NA	NA	NA	NA	12
2432	Positive	NA	Negative	Negative	Negative	No	No	NA	≥14%	1	NA	NA	NA	NA	NA
2433	Positive	NA	NA	Negative	NA	NA	NA	NA	NA	NA	NA	NA	NA	NA	NA
2434	Positive	NA	Negative	Negative	Negative	No	No	NA	≥14%	1	NA	NA	NA	NA	NA
2435	Negative	Negative	Negative	Positive	Positive	Yes	Positive	NA	≥14%	1	NA	NA	NA	NA	0
2436	Positive	Negative	Negative	Negative	Negative	No	No	NA	≥14%	15	3	5	3	Negative	0
2437	Positive	Positive	Negative	Negative	Negative	No	No	NA	<14%	1	NA	NA	NA	NA	0
2438	Negative	Negative	Negative	Negative	Negative	Yes	No	NA	<14%	1	NA	NA	NA	NA	0
2439	Positive	Negative	Negative	Negative	Negative	No	No	Her2-Enriched	≥14%	40	2	60	6	Positive	4
2440	Negative	Negative	Negative	NA	NA	Yes	NA	NA	NA	NA	NA	NA	NA	NA	NA
2441	Positive	Positive	Negative	Negative	NA	No	No	NA	<14%	5	NA	NA	NA	NA	0	H_LV-2441-1320517	WT
2443	Positive	Positive	Negative	Positive	Negative	No	No	Luminal B	≥14%	10	NA	NA	NA	NA	0
2444	Positive	Positive	Negative	Negative	Negative	No	No	NA	<14%	5	2	5	2	Negative	2
2445	Positive	Positive	Negative	Negative	Negative	No	No	NA	≥14%	1	NA	NA	NA	NA	0
2446	Negative	Negative	Negative	Negative	Negative	Yes	No	NA	≥14%	55	NA	NA	NA	NA	0
2447	Positive	Negative	Negative	NA	NA	No	NA	Normal like	<14%	NA	NA	NA	NA	NA	NA	H_LV-2447-1226955	WT
2449	Positive	Negative	Positive	Negative	Negative	No	No	Luminal B	<14%	5	NA	NA	NA	NA	0	H_KU-2449-1320518	WT
2450	Positive	Positive	Negative	Negative	Negative	No	No	NA	≥14%	5	NA	NA	NA	NA	1
2451	Positive	Positive	Negative	Negative	Negative	No	No	NA	<14%	1	2	15	4	Negative	0
2452	Positive	Negative	Positive	NA	Negative	No	No	Luminal B	NA	10	NA	NA	NA	NA	12	H_LV-2452-1320519	WT
2453	Negative	Negative	Negative	Negative	Negative	Yes	No	NA	≥14%	1	NA	NA	NA	NA	1
2454	Positive	Positive	Negative	Negative	Negative	No	No	Luminal A	<14%	1	NA	NA	NA	NA	0
2455	Positive	Positive	Positive	Negative	Negative	No	No	Luminal B	≥14%	1	0	0	0	Negative	0	H_KU-2455-1320520	WT
2456	Negative	Negative	Negative	Negative	Positive	Yes	Positive	NA	<14%	1	NA	NA	NA	NA	0
2457	Positive	Positive	Negative	Negative	Negative	No	No	NA	<14%	NA	1	5	1	Negative	4
2458	Positive	Negative	Positive	Negative	Negative	No	No	NA	≥14%	40	2	70	6	Positive	0
2459	Negative	Negative	Positive	Negative	Negative	No	No	NA	≥14%	1	NA	NA	NA	NA	0
2460	Positive	Negative	Negative	Negative	Negative	No	No	NA	≥14%	1	2	20	4	Negative	0	H_LV-2460-1320521	WT
2461	Positive	Negative	Negative	Negative	Negative	No	No	NA	≥14%	1	3	5	3	Negative	5	H_LV-2461-1320522	WT
2462	Positive	Positive	Negative	NA	NA	No	NA	NA	<14%	15	0	0	0	Negative	0
2463	Negative	Positive	Negative	NA	NA	No	NA	NA	NA	NA	NA	NA	NA	NA	0
2466	Positive	Positive	Negative	Negative	Negative	No	No	NA	<14%	1	2	60	6	Positive	0
2467	Positive	Negative	Positive	Negative	Negative	No	No	NA	≥14%	5	0	0	0	Negative	5
2468	Positive	Positive	Negative	Negative	Negative	No	No	NA	<14%	10	0	0	0	Negative	3
2470	Positive	Positive	Negative	Negative	Negative	No	No	NA	<14%	1	NA	NA	NA	NA	0	H_KU-16312-132052	WT
2471	Positive	Positive	Negative	Negative	Negative	No	No	NA	<14%	1	NA	NA	NA	NA	1
2472	Negative	Negative	Positive	Negative	Negative	No	No	NA	≥14%	45	2	5	2	Negative	6
2473	Positive	Negative	Negative	Negative	Negative	No	No	Luminal A	<14%	5	2	25	4	Negative	1	H_LV-2473-1320524	WT
2474	Positive	Positive	Negative	Negative	Negative	No	No	NA	<14%	1	3	5	3	Negative	0
2475	Positive	Positive	Negative	Negative	Negative	No	No	NA	≥14%	5	1	5	1	Negative	0
2476	Negative	Negative	Positive	Negative	NA	No	No	NA	≥14%	NA	NA	NA	NA	NA	NA
2477	Positive	Positive	Negative	Negative	Negative	No	No	NA	<14%	5	2	5	2	Negative	1
2479	Negative	Negative	Negative	Negative	Negative	Yes	No	NA	≥14%	10	2	30	4	Negative	2
2480	Positive	Positive	Negative	Negative	Negative	No	No	NA	<14%	1	3	80	12	Positive	0	H_KU-16327-132052	WT
2481	Positive	Positive	Negative	NA	NA	No	NA	NA	<14%	15	2	10	4	Negative	0
2482	Positive	Negative	Negative	Negative	Negative	No	No	NA	NA	5	NA	NA	NA	NA	NA
2483	Negative	Negative	Positive	Negative	Negative	No	No	NA	≥14%	25	2	5	2	Negative	1
2484	Negative	Positive	Negative	NA	NA	No	NA	NA	NA	NA	NA	NA	NA	NA	0
2485	Positive	Positive	Negative	Negative	NA	No	No	NA	≥14%	5	1	5	1	Negative	2
2486	Positive	Positive	Negative	Negative	Negative	No	No	Luminal B	≥14%	1	0	0	0	Negative	3	H_LV-2486-1320526	WT
2487	Positive	Negative	Negative	Negative	Negative	No	No	Luminal A	<14%	1	2	5	2	Negative	0	H_KU-2487-1320527	WT
2488	Positive	Positive	Negative	Negative	Negative	No	No	Normal like	<14%	10	2	30	4	Negative	0
2490	Positive	Positive	Negative	Negative	Negative	No	No	NA	<14%	1	3	80	12	Positive	0
2491	Negative	Positive	Negative	NA	NA	No	NA	NA	NA	NA	NA	NA	NA	NA	NA
2493	Positive	Negative	Negative	Negative	Negative	No	No	Luminal B	≥14%	30	0	0	0	Negative	25
2495	Positive	Positive	Negative	Negative	Negative	No	No	NA	≥14%	1	NA	NA	NA	NA	0
2496	Positive	Positive	Negative	Negative	Negative	No	No	NA	<14%	1	0	0	0	Negative	0
2497	Positive	Positive	Negative	Negative	Negative	No	No	NA	<14%	1	NA	NA	NA	NA	0
2499	Positive	Positive	Negative	Negative	Negative	No	No	NA	≥14%	20	NA	NA	NA	NA	0
2501	Positive	Positive	Negative	NA	Negative	No	No	NA	NA	NA	NA	NA	NA	NA	0
[truncated: 1,994 more rows]
